# Supplementary material for: Strategies for knowledge exchange for action to address place-based determinants of health inequalities: an umbrella review
Source: J Public Health (Oxf). 2022 Nov 30;45(3):e467–77. doi: 10.1093/pubmed/fdac146 (PMC10470361; doi:10.1093/pubmed/fdac146)
Supplement: Supplementary_File_5_-_Data_extraction_charts_fdac146 [file supplementary_file_5_-_data_extraction_charts_fdac146.xlsx]

## Sheet: KE Review Data Chart
Systematic review lead author (date)	Knowledge Exchange Model (Active KE, Evidence Access, Both, Can't Tell)	Knowledge type - Research evidence: Yes, No or Can't Tell	Knowledge type - Data: Yes, No or Can't Tell	Knowledge type - Professional: Yes, No or Can't Tell	Knowledge type Community: Yes, No or Can't Tell	Knowledge type: Other	Description of Knowledge Type(s)	Audiences	Theories or purpose of KE	KE Activities - All	KE Activities: Collaborative or multi-stakeholder approaches	KE Activities: Community or participatory approaches	KE Activities: KE and Advocacy	KE Activities: Evidence Access	THEME: KE Activities: Collaborative or multi-stakeholder approaches with policy makers/practitioners	THEME: KE Activities: Community or participatory approaches	THEME: KE Activities: KE and Advocacy	THEME: KE Activities: Evidence Access
Lorec (2014)	Both	Yes	Yes	Can't tell	Yes	Yes	Interviews found 'considerable latitude' in how evidence defined. This included: Research evidence; reviews and outcome evaluations, routine data and statistics Other: needs assessments, public surveys or consultations, case studies, expert opinion	Local policy-makers, practitioners or anyone with a local-level decision-making role	Knowledge translation as mechanism for enabling use of research in decision making.	Little evidence of KE identified in context of study investigating cultures of evidence across policy sectors. Infrequent examples of collaboration between researchers and policy makers but only in studies of built environment and transport (1044-45)	Collaboration between researchers and policy makers, primarily in context of environmental and transport studies	No	No	Implied as part of collaborative mechanisms between researchers and policy makers	Yes	No	No	Yes
Wine (2017)	Active KE	Yes	Can't tell	Yes	Yes	Yes	Type of knowledge not described explicitly but multi-sectorial/stakeholder approach implies collaborative processes that bring together diverse knowledges	Academic researchers, community members (public and leaders), advocacy groups and NGOs, policy and decision makers, government agency representatives, and other stakeholder groups (e.g., church, farmers, and private sector)	Knowledge translation and exchange: aimed at cultivating mutually-beneficial connections between researchers and knowledge users who are partners in research processes	Models that involve partnership/collaboration produce new knowledge and/or knowledge translation and exchange. This is grouped into: Community-based participatory research (CBPR) and community partnership research (n = 25 studies) (p.10); Transdisciplinary research approach defined as a ‘collaborative interdisciplinary and multi-sectoral research approach…including participatory elements’ (n = 6 …	Transdisciplinary research approach defined as a ‘collaborative interdisciplinary and multi-sectoral research approach	Community-based participatory research (CBPR) and community partnership research	No	No	Yes	Yes	No	No

## Sheet: KE Pr Studies Data Chart
Study reference	Systematic review lead author (date)	Primary study lead author (date)	Citation for original publication	Knowledge Exchange Model (Active KE, Evidence Access, Both, Can't Tell)	Knowledge type - Research evidence: Yes, No or Can't Tell	Knowledge type - Data: Yes, No or Can't Tell	Knowledge type - Practitioner/policy makers: Yes, No or Can't Tell	Knowledge type Community: Yes, No or Can't Tell	Knowledge type: Other	Description of Knowledge Type(s)	Target audience/stakeholders	Theories or purpose of KE	KE Activities - All (Original data from extraction sheets in this column)	THEME: KE Activities: Collaborative or multi-stakeholder approaches with policy makers/practitioners	THEME: KE Activities: Community or participatory approaches	THEME: KE Activities: KE and Advocacy	THEME: KE Activities: Evidence Access	THEME: KE Activities: Collaborative or multi-stakeholder approaches with policy makers/practitioners	THEME: KE Activities: Community or participatory approaches	THEME: KE Activities: KE and Advocacy	THEME: KE Activities: Evidence Access
ARM-01	Armstrong (2013)	Amara (2004)	Amara N, Ouimet M, Landry Ré. New Evidence on Instrumental, Conceptual, and Symbolic Utilization of University Research in Government Agencies. Science Communication. 2004;26(1):75-106. doi:10.1177/1075547004267491	Evidence Access	Yes	No	No	No	No	Research evidence	Government officials	Research utilisation theory describing types of evidence use: instrumental, conceptual, and symbolic (36-38).	Use of evidence in policy making	No	No	No	Use of evidence in policy making	No	No	No	Yes
COH-01	Cohen (2017)	Garcia (2015)	Garcia L.B., Hernandez K.E. & Mata H. (2015) Professional development through policy advocacy: communicating and advocating for health and health equity. Health Promotion Practice 16 (2), 162–165.	Active KE	Yes	Yes	Can't tell	Can't tell	No	Research evidence	Public and Policy audiences	To build a case or draw attention to an issue (‘evidence-based advocacy’)’ (p.314)	Advocacy strategies in general	No	No	Advocacy strategies in general	No	No	No	Yes	No
COH-02	Cohen (2017)	Giang (2008)	Giang T., Karpyn A., Laurison H.B., Hillier A. & Perry R.D. (2008) Closing the grocery gap in underserved communities: the creation of the Pennsylvania fresh food financing initiative. Journal of Public Health Management & Practice 14 (3), 272–279.	Active KE	Can't tell	Can't tell	Can't tell	Can't tell	Yes	Report on evidence of impact of poor access to nutritious food for low income urban residents	Public and Policy audiences	To build a case or draw attention to an issue (‘evidence-based advocacy’)’ (p.314)	Gathering and/or Disseminating Information is detailed as one type of strategy for advocacy for action on social determinants of health and health inequalities (p.314)	No	No	Gathering and/or Disseminating Information as strategy for advocacy for action on SDH and health inequalities	No	No	No	Yes	No
COH-03	Cohen (2017)	Gomm (2006)	Gomm M., Lincoln P., Pikora T. & Giles-Corti B. (2006) Planning and implementing a community-based public health advocacy campaign: a transport case study from Australia. Health Promotion International 21 (4), 284–292	Active KE	Yes	Yes	No	Yes	Yes	Research, data, community knowledge and impact assessment	Public and Policy audiences	To build a case or draw attention to an issue (‘evidence-based advocacy’)’ (p.314)	Gathering and/or Disseminating Information is detailed as one type of strategy for advocacy for action on social determinants of health and health inequalities (p.314)	No	No	Gathering and/or Disseminating Information as strategy for advocacy for action on SDH and health inequalities	No	No	No	Yes	No
COH-04	Cohen (2017)	Ingram (2014)	Ingram M., Schachter K.A., Sabo K.M. et al. (2014) A community health worker intervention to address the social determinants of health through policy change. The Journal of Primary Prevention 35 (2), 119–123.	Active KE	Yes	Yes	No	Yes	Yes	Research, data, community knowledge and impact assessment	Public and Policy audiences	To build a case or draw attention to an issue (‘evidence-based advocacy’)’ (p.314)	Gathering and/or Disseminating Information is detailed as one type of strategy for advocacy for action on social determinants of health and health inequalities (p.314)	No	Community based participatory or action research	Advocacy strategies (links to CBPR)	No	No	Yes	Yes	No
COH-05	Cohen (2017)	McAndrews (2014)	McAndrews C. & Marcus J. (2014) Community-based advocacy at the intersection of public health and transportation the challenges of addressing local health impacts within a regional policy process. Journal of Planning Education and Research 34 (2), 190–202	Active KE	Can't tell	Can't tell	Yes	Yes	No	Community or professional knowledge	Public and Policy audiences	To build a case or draw attention to an issue (‘evidence-based advocacy’)’ (p.314)	Working in Collaboration: Developing Alliances or Partnerships (p.314)	Working in Collaboration: Developing Alliances or Partnerships (e.g. coalitions of interest)	No	Collaboration and partnership working as strategy for advocacy	No	Yes	No	Yes	No
COH-06	Cohen (2017)	Tsoukalas (2003)	Tsoukalas T. & Glantz S. (2003) The Duluth clean air ordinance: problem and success in fighting the tobacco industry at the local level in the 21st century. American Journal of Public Health 93 (8), 1214–122	Active KE	Can't tell	Can't tell	Can't tell	Can't tell	o	Not reported in review	Public and Policy audiences	To build a case or draw attention to an issue (‘evidence-based advocacy’)’ (p.314)	Collaborating with multiple stakeholders to coordinate expertise and efforts (p,319)	Collaborating with multiple stakeholdersas part of advocacy efforts to coordinate expertise and efforts	No	Advocacy strategies (links to collaboration)	No	Yes	No	Yes	No
COH-PLA-01	Cohen (2017), Plamondon (2019)	Brassolotto (2014)	Brassolotto J., Raphael D. & Baldeo N. (2014) Epistemological barriers to addressing the social determinants of health among public health professionals in Ontario, Canada: a qualitative inquiry. Critical Public Health 24 (3), 321–336	Active KE	Yes	Yes	No	Yes	Yes	Research, data, community knowledge and impact assessment	Public and Policy audiences	To build a case or draw attention to an issue (‘evidence-based advocacy’)’ (p.314)	Gathering and/or Disseminating Information is detailed as one type of strategy for advocacy for action on social determinants of health and health inequalities (p.314) Critically reflect upon and strategically respond to political will and political economy. (p.5-6)	No	No	Disseminating Information as strategy for advocacy for action on SDH; Critically reflect upon and strategically respond to political will and political economy.	No	No	No	Yes	No
FAR-01	Farrar (2015	Roos (2010)	Roos NP, Roos LL, Brownell M, Fuller EL. Enhancing poli_x0002_cymakers’ understanding of disparities: relevant data from an information-rich environment. Milbank Q. 2010;88(3):382-403.	Evidence Access	No	Yes	Yes	No	No	Routinely collected data from the Ministries of Health, Education, and Family Services and Consumer Affairs have been integrated with a population registry.	Policy makers	Not reported in review	Presentation of insights into children’s well-being and social equity (Appendix 1)	No	No	No	Presentation of insights into children’s well-being and social equity	No	No	No	Yes
FAR-02	Farrar (2015)	Izumi (2010)	Izumi BT, Schulz AJ, Israel BA, et al. The one-pager: a practical policy advocacy tool for translating community-based partici_x0002_patory research into action. Prog Community Health Partnership. 2010;4(2):141-147.	Evidence Access	Yes	No	No	Yes	No	Participatory research findings	Policy makers	Not reported in review	One page policy brief developed to present findings from bommunity based participatory research (Appendix 1)	No	Participatory methods generated research findings which formed basis for briefing	No	One page policy brief	No	Yes	No	Yes
FAR-03	Farrar (2015)	Macnaughton (2013)	Macnaughton (2013) Bringing politics and evidence together: policy entrepreneurship and the conception of the At Home / Chez Soi Housing First Initiative for ad_x0002_dressing homelessness and mental illness in Canada	Active KE	Can't tell	Can't tell	Can't tell	Can't tell	Yes	Commission findings	Policy makers	Not reported in review	Active KE: advocacy, policy entrepreneurs (Appendix 1)	No	No	Advocacy, policy entrepreneurs	No	No	No	Yes	No
FAR-04	Farrar (2015)	Nelson (1992)	Nelson (1992) The development of a mental health coalition: a case study.	Active KE	Can't tell	Can't tell	Can't tell	Yes	Yes	Co-produced needs assessments; emphasis on consumer and family participation	Policy makers	Resource mobilization theory	Active KR: Advocacy (strategies not described) (Appendix 1)	No	No	Advocacy (strategies not described)	No	No	No	Yes	No
FAR-KNE-01	Farrar (2015), Kneale 2017	Orton (2011)	Orton LC, Lloyd-Williams F, Taylor-Robinson DC, Moonan M, O’Flaherty M, Capewell S. Prioritising public health: a qualitative study of decision making to reduce health inequalities. BMC Public Health. 2011;11:821.	Can't tell	Yes	No	No	No	No	Research into health inequalities	Public health policy makers and planners Commissioners, public health professionals	Not reported in review	Not reported in review	Not reported in review	Not reported in review	Not reported in review	Not reported in review	Not reported in review	Not reported in review	Not reported in review	Not reported in review
FAR-OLI-01	Farrar (2015), Oliver (2014)	Priest (2009)	Priest (2009) Engaging policy makers in action on socially determined health inequities: developing evidence-informed cameos	Evidence Access	Yes	No	No	No	No	Research evidence	Leaders and advocates, as well as policy and programme decision makers	Knowledge translation	Evidence access: knowledge translation project developing 'cameo' reports of evidence-based policies and interventions addressing social determinants of health (Priest 2015)	No	No	No	Cameo' reports of evidence-based policies and interventions addressing social determinants of health - summaries of accumulated evidence hold greater promise when advocating for health equity	No	No	No	Yes
FAR-PLA-01	Farrar (2015), Plamondon (2019)	Baum (2013)	Baum F, Laris P, Fisher M, Newman L, Macdougall C. “Never mind the logic, give me the numbers”: former Australian health ministers’ perspectives on the social determinants of health. Soc Sci Med. 2013;87:138	Both	Yes	No	No	No	Yes	Research in general	Policy makers (health ministers)	Not reported in review	Evidence access (strategies not reported in review) Active KE: Role of policy entrepreneurs (advocates) (Appendix 1). Strategies that package evidence in ways that present a concise and compelling story that includes feasible policy options and presents timely, real-life data to policy makers (supplementary table 6) Critically reflect upon and strategically respond to political will (supplementar…	No	No	Role of policy entrepreneurs (advocates);Critically reflect upon and strategically respond to political will	Use strategies that package evidence in ways that present a concise and compelling story including feasible policy options and presents timely, real-life data	No	No	Yes	Yes
HAY-OLI-01	Haynes (2018), Oliver (2014)	Wehrens (2010)	Wehrens (2010) The construction of evidence-based local health policy through partnerships: Research infrastructure, process, and context in the Rotterdam 'Healthy in the City' programme	Both	Yes	Can't tell	No	No	No	Evidence in general (not defined) Modelling evidence	Policymakers, managers, and epidemiologists from the city council, regional health services and university staff Policy makers	This study referenced the trend away from linear research transfer and towards researcher-policymaker interaction (Appendix)	Collaborative research design and reporting , culminating in user-focused presentations of findings. Supported by supervisory group comprising public health services staff and researchers, but not policymaker (Appendix) Partnership initiative encouraging networking, shared working by researchers/ policy makers & info sharing (Appendix)	Collaborative research design and reporting; supervisory group with public health services staff and researchers; networking, shared working and information sharing	No	No	Presentations refined over time to enhance policy usefulness, using scenarios and public forum	Yes	No	No	Yes
JAK-01	Jakobsen (2019)	Fazli (2017)	Fazli GS, Creatore MI, Matheson FI, Guilcher S, Kaufman-Shriqui V, et al. Identifying mechanisms for facilitating knowledge to action strategies targeting the built environment. BMC Public Health. 2017;17:1	Can't tell	Yes	No	No	No	No	Research evidence	Civil servants, external policy advisors	Knowledge to action framework	Not reported in review	Not reported in review	Not reported in review	Not reported in review	Not reported in review	Not reported in review	Not reported in review	Not reported in review	Not reported in review
KNE-01	Kneale 2017	King (2014)	King N. Making the case for sport and recreation services: the utility of social return on investment (SROI) analysis. Int J Public Sector Management. 2014;27:152–64. doi:10.1108/IJPSM-04-2013-0052.	Active KE	Yes	Can't tell	No	No	No	Economic evidence (use of use of Social Return on Investment)	Senior local authority officers	Not reported in review	Networks and communications between evidence producers and evidence users, including role of interpersonal relationships (p.8)	Networks and communications; role of interpersonal relationships between evidence producers/users	No	No	No	Yes	No	No	No
KNE-02	Kneale 2017	McGill (2015)	McGill E, Egan M, Petticrew M, Mountford L, Milton S, Whitehead M, et al. Trading quality for relevance: Non-health decision-makers' use of evidence on the social determinants of health. BMJ Open. 2015;5. doi: 10.1136/ bmjopen-2014-007053.	Can't tell	Yes	Yes	Can't tell	Can't tell	Yes	Research evidence; local contextually relevant evidence’ including public health intelligence and geographically bounded evidence (p.6)	Local authority managers and directors	Not reported in review	Not reported in review	Not reported in review	Not reported in review	Not reported in review	Not reported in review	Not reported in review	Not reported in review	Not reported in review	Not reported in review
KNE-03	Kneale 2017	Milton (2014)	Milton S, Petticrew M, Green J. Why do local authorities undertake controlled evaluations of health impact? A qualitative case study of interventions in housing. Public Health. 2014;128:1112–7. doi:10.1016/j.puhe.2014.10.009	Active KE	Yes	Can't tell	No	No	Yes	Evaluative evidence (not limited to academic research)	Local authority decision-makers and researchers	Not reported in review	Collaborative research processes involving researchers and policy/practice decision makers	Collaborative research processes involving researchers and policy/practice decision makers	No	No	No	Yes	No	No	No
KNE-04	Kneale 2017	Phillips (2015)	Phillips G, Green J. Working for the public health: Politics, localism and epistemologies of practice. Sociol Health Illn. 2015;37:491–505. doi:10.1111/ 1467-9566.12214	Evidence Access	Yes	Yes	Yes	No	No	Systematic review evidence; local knowledge and expertise including evaluation, data and experiential knowledge of practitioners	Local authority officers, managers and directors	Not reported in review	Use of evidence briefings based on systematic reviews as a promising but under-utilised approach (p.8)	No	No	No	Evidence briefings	No	No	No	Yes
KNE-05	Kneale 2017	Willmott (2015)	Willmott M, Womack J, Hollingworth W, Campbell R. Making the case for investment in public health: experiences of Directors of Public Health in English local government. J Public Health (Oxf). 2015. doi:10.1093/pubmed/ fdv035	Evidence Access	Yes	Can't tell	No	No	No	Evidence (not defined); economic evidence	Directors of Public Health	Not reported in review	Briefings on evidence to decision makers working in strategic LA roles (verbal or documents)	No	No	No	Verbal or written briefings to decision makers	No	No	No	Yes
KNE-OLI-01	Kneale 2017, Oliver (2014)	Blackman (2012)	Blackman (2012) Framing health inequalities for local intervention: comparative case studies.	Can't tell	Yes	No	No	No	Yes	Primary research, other information (not defined)	Senior professionals in local authorities Local authority policy makers	Not reported in review	Use of evidence in local policy making on health inequalities (KE activities not defined)	Not reported in review	Not reported in review	Not reported in review	Not reported in review	Not reported in review	Not reported in review	Not reported in review	Not reported in review
MAS-01	Masood (2020)	Armstrong (2014)	Armstrong, R, Waters, E, Moore, L, Dobbins, M, Pettman, T, Burns, C, Swinburn, B, Anderson, L, Petticrew, M, 2014, Understanding evidence: A statewide survey to explore evidence-informed public health decision making in a local government setting, Implementation Science 9, 188	Can't tell	Yes	Yes	No	Yes	No	Community views, research evidence and census and population health monitoring surveys	Local Government professionals involved in public health planning, policy or programmes	Not reported in review	Not reported in review	Not reported in review	Not reported in review	Not reported in review	Not reported in review	Not reported in review	Not reported in review	Not reported in review	Not reported in review
MAS-02	Masood (2020)	Francis (2015)	Francis, D, Turley, R, Thompson, H, Weightman, A, Waters, E, Moore, L, 2015, Supporting the needs of public health decision makers and review authors in the UK, Public Health 37, 1, 172–4	Both	Yes	No	No	No	Yes	Systematic reviews. Policy makers also cited using a range of evidence sources (not defined) to inform decisions	Public health policy makers	Not reported in review	Establishing both formal and informal relationships with researchers, knowledge brokers, opinion leaders and other relevant stakeholders perceived as important by decision makers in promoting the use of research evidence (p.28) dissemination strategies to promote research use that involve communicating review findings in a way that makes review uptake and application easier and available in a tim…	Formal and informal relationships between esearchers, knowledge brokers, opinion leaders and other relevant stakeholders	No	No	Timely and accessible dissemination strategies to promote uptake of systematic review evidence	Yes	No	No	Yes
McD-01	McDonald 2017	Jardine (2004)	Jardine C, Furgal C, Garvin T, McGee T. Factors affectingthe communication and understanding of health risks innorthern aboriginal communities in Canada. Int J Psychol.2004;39(5_x0002_6):518.	Can't tell	No	No	No	Yes	No	Innuit people's knowledge	Not reported in review	Not reported in review	Not reported in review	Not reported in review	Not reported in review	Not reported in review	Not reported in review	Not reported in review	Not reported in review	Not reported in review	Not reported in review
McD-02	McDonald 2017	Pufall (2012)	Pufall EL, Jones AQ, McEwen SA, Lyall C, Peregrine AS, Edge VL. Community-derived research dissemination strategies in an Inuit Community. Int J Circumpolar Health. 2012;70:53241	Both	No	No	No	Yes	No	Innuit people's knowledge	Not reported in review (all studies needed to include Innuit people' as part of process of KE)	Not reported in review	Interactive, oral visual dissemination, presented in English and Inuktitut (p.6) Participatory methods, for example involvement of young people in dissemination and community based researchers (p.9)	No	Participatory methosd involving young people; community based researchers	No	User led dissemination involving young people; Interactive, oral visual dissemination, presented in English and Inuktitut	No	Yes	No	Yes
McD-03	McDonald 2017	Tyrrell (2006)	Tyrrell M. Making sense of contaminants: a case study ofArviat, Nunavut. Arctic. 2006;59:370_x0002_80.	Both	Yes	No	No	Yes	No	Health research evidence; Innuit people's knowledge	Not reported in review (all studies needed to include Innuit people' as part of process of KE)	Not reported in review	Active KE methods included workshops and stakeholder meetings (p.10, Fig 3) Evidence access: Dissemination included written material, radio broadcasts and television broadcasts (p.10, Fig 3)	No	Workshops and stakeholder meetings	No	Written dissemination; radio broadcasts and television broadcasts	No	Yes	No	Yes
OLI-01	Oliver (2014)	Armstrong (2006)	Armstrong R, Doyle J, Lamb C, Waters E. Multi-sectoral health promotion and public health: the role of evidence. Journal of Public Health 2006;28(2):168-72	Can't tell	Yes	No	No	No	No	Evidence (implied research evidence)	Decision makers (policy makers?)	Not reported in review	Not reported in review	Not reported in review	Not reported in review	Not reported in review	Not reported in review	Not reported in review	Not reported in review	Not reported in review	Not reported in review
OLI-02	Oliver (2014)	Jennings (2012)	Jennings (2012) Evidence-Based Practice and the Use of Information in State Agency Decision Making	Evidence Access	Yes	Can't tell	Can't tell	No	Yes	Primary research; Other information - not formal research	Policy advisors; Policy makers	Not reported in review	Evidence informed policy making (strategies not reported) (Original paper)	No	No	No	Evidence informed policy making (strategies not reported)	No	No	No	Yes
OLI-03	Oliver (2014)	Lavis (2001)	Lavis (2001) Barriers to employment-related healthy public policy in Canada.	Evidence Access	Can't tell	Can't tell	No	No	Yes	Information about the health consequences of unemployment and job insecurity	Policy makers	Not reported in review	Evidence informed policy making (strategies not reported) (Original paper)	No	No	Np	Evidence informed policy making (strategies not reported)	No	No	No	Yes
OLI-04	Oliver (2014)	Smith (2012)	Smith (2012) Capturing Complex Realities - Understanding Efforts to Achieve Evidence Based Policy and Practice in Public Health	Can't tell	Yes	No	No	No	Yes	Systematic reviews; primary research; other information (not formal research)	Physicians; policy advisors; policy makers	Knowledge translation	Evidence informed policy making (strategies not reported)	No	No	No	Not reported in review	Not reported in review	Not reported in review	Not reported in review	Not reported in review
OLI-05	Oliver (2014)	Weitkamp (2012)	Weitkamp (2012) Evaluation by policy makers of a procedure to describe perceived landscape openness	Evidence Access	No	Yes	No	No	No	Environmental data	Policy makers	Not reported in review	GIS based prcedure for translating data for policy makers related to perceived landscape openness.	No	No	No	GIS based prcedure for translating data for policy makers related to perceived landscape openness.	No	No	No	Yes
OLI-ORT-01	Oliver (2014),Orton (2011)	Bickford (2008)	Bickford JJ, Kothari AR (2008) Research and knowledge in Ontario tobacco control networks. Can J Public Health 99(4): 297–300	Evidence Access	Yes	No	No	No	No	Primary research Research evidence	Members of tobacco control network – policy makers, NGOs, public health workers.	Not reported in review	Use of research evidence Tobaco control network	No	No	No	Dissemination of research evidence via tobacco network	No	No	No	Yes
OLI-WIN-01	Oliver (2014), Wine (2017)	Jack (2010)	Jack, S. M., Brooks, S., Furgal, C. M., & Dobbins, M. (2010). Knowledge transfer and exchange processes for environmental health issues in Canadian Aboriginal communities. International Journal of Environmental Research and Public Health, 7(2), 651-674.	Active KE	Yes	Can't tell	Can't tell	Yes	Yes	Primary research; Other information - not formal research; Traditional Knowledge	Researchers or the producers of knowledge; decision-makers or the knowledge consumers; Aborigine community	Knowledge transfer and exchange	A collaborative and interactive process that incorporates the interchange of different types of knowledge between researchers and decision-makers (Original paper) Inclusion of knowledge brokers as those who could help disseminate results and serve as cultural brokers (Original paper)	Collaborative and interactive process involving interchange of different types of knowledge between researchers and decision-makers. Knowledge brokers; cultural brokers	Knowledge brokers; cultural brokers?	No	No	Yes	Yes	No	No
ORT-01	Orton (2011)	Green (2000)	Green R (2000) Epistomology, evidence and experience: evidence-based health care in the work of Accident Alliances. Sociology of Health and Illness 22(4): 453–76.	Both	Yes	No	No	No	No	Research evidence	Policy makers	Not reported in review	Accident alliance (multi-agency organisations that co-ordinate local activity around accident prevention. Typically, they include representatives of health authorities (HAs), local authorities (LAs), health service providers, other statutory agencies (police, fire service) and voluntary agencies. One policy aim is that the work of these alliances should be `evidence based') (Supplementary file 1)	Multi-agency organisations that co-ordinate local activity around accident prevention; aim that the work of these alliances should be `evidence based'	No	No	Multi-agency organisations that co-ordinate local activity around accident prevention; aim that the work of these alliances should be `evidence based'	Yes	No	No	Yes
ORT-02	Orton (2011)	Macintyre (2001) .	Macintyre S, Chalmers I, Horton R, Smith R (2001) Using evidence to inform health policy: case study. BMJ 322(7280): 222–5.	Evidence Access	Yes	No	No	No	No	Research evidence	Policy makers	Not reported in review	Written briefings on latest available information on health inequalities	No	No	No	Written briefings on latest available information on health inequalities	No	No	No	Yes
ORT-03	Orton (2011)	Taylor-Robinson (2008)	Taylor-Robinson DC, Milton B, Lloyd-Williams F, O’Flaherty M, Capewell S (2008) Planning ahead in public health? A qualitative study of the time horizons used in public health decision-making. BMC Public Health 8: 415	Evidence Access	Yes	No	No	No	No	Research evidence	Policy makers working in CVD	Not reported in review	Evidence access	Not reported in review	Not reported in review	Not reported in review	Evidence access strategies not detailed	No	No	No	Yes
PLA-01	Plamondon (2019)	Baum (2010)	Baum F, Newman L, Biedrzycki K, Patterson J. Can a regional government’s social inclusion initiative contribute to the quest for health equity? HealthPromot Int. 2010;25(4):474–82.	Evidence Access	Yes	No	No	No	Yes	Research in general	Policy makers	Not reported in review	Package evidence in ways that present a concise and compelling story that includes feasible policy options and presents timely, real-life data to policy makers.(Supplementary table 6)	No	No	No	Packaging evidence in ways to present concise and compelling story including feasible policy options and timely, real-life data.(Supplementary table)	No	No	No	Yes
PLA-02	Plamondon (2019)	Cacari-Stone (2014)	Cacari-Stone L, Wallerstein N, Garcia AP, Minkler M. The promise of community-based participatory research for health equity: a conceptualmodel for bridging evidence with policy. Am J Public Health. 2014;104(9):1615–23.	Both	Yes	Yes	No	Yes	Yes	Research in general; Lived experiences of inequities; data	Policy makers, professionals and public	Not reported in review	Package evidence in ways that present a concise and compelling story that includes feasible policy options and presents timely, real-life data to policy makers. Produce non-academic outputs (e.g., documentary, imagery, arts based approaches) to share results of research, particularly with the public. Use stories that illuminate the ways in which structural and social power work to create inequiti…	No	Stories that illuminate the ways in which structural and social power work to create inequities based on lived experiences.	No	Packaging evidence in ways to present concise and compelling story including feasible policy options and timely, real-life data Creative approaches, documentary, imagery (non academic) to share results of research, particularly with the public.	No	Yes	No	Yes
PLA-03	Plamondon (2019)	Knight (2014)	Knight EK. Shifting public health practice to advance health equity: recommendations from experts and community leaders. J public Heal Manag Pract. 2014;20(2):188–96	Both	Yes	Yes	No	No	Yes	Research in general; Lived experiences of inequities; data	Policy makers, professionals and public	Not reported in review	Produce non-academic outputs (e.g., documentary, imagery, arts based approaches) to share results of research, particularly with the public. Use stories that illuminate the ways in which structural and social power work to create inequities based on lived experiences. (supplementary table 6) Public health advocacy that invites mobilisation of community knowledge (Knight 2014 only) p.5	No	Stories that illuminate the ways in which structural and social power work to create inequities based on lived experiences	Public health advocacy that invites mobilisation of community knowledge	Creative approaches, documentary, imagery (non academic) to share results of research, particularly with the public.	No	Yes	Yes	Yes
PLA-04	Plamondon (2019)	Raphael (2014)	Raphael D, Brassolotto J, Baldeo N. Ideological and organizational components of differing public health strategies for addressing the socialdeterminants of health. Health Promot Int. 2014;30(4):855–67.46	Active KE	Yes	Yes	No	Yes	No	Research evidence; Lived experiences of inequities; data	Policy makers, professionals and public	Not reported in review	Critically reflect upon and strategically respond to political will and political economy. Humanize data through use of stories told in the voices of people with lived experience. (Supplementary file 6)	No	No	Critically reflect upon and strategically respond to political will and political economy	No	No	No	Yes	No
PLA-05	Plamondon (2019)	Raphael (2015)	Raphael D, Brassolotto J. Understanding action on the social determinantsof health: a critical realist analysis of in-depth interviews with staff of nine Ontario public health units. BMC Res Notes. 2015;8(105):1–14.	Active KE	Yes	Yes	No	Yes	No	Research evidence; Lived experiences of inequities; data	Policy makers, professionals and public	Not reported in review	Critically reflect upon and strategically respond to political will and political economy. Humanize data through use of stories told in the voices of people with lived experience. (Supplementary file 6)	No	Humanize data through use of stories told in the voices of people with lived experience.	Critically reflect upon and strategically respond to political will and political economy	No	No	Yes	Yes	No
SAL-01	Salsberg (2015)	Israel (2006)	Israel, A. J. Schulz, L. Estrada-Martinez et al., “Engaging urban residents in assessing neighborhood environments and their implications for health,” Journal of Urban Health, vol. 83, no. 3, pp. 523–539, 2006.	Active KE	No	No	No	Yes	No	Lay knowledge	Residents and researchers	Not reported in review	Workshops involving residents in assessing neighbourhood environments	No	Workshops	No	No	No	Yes	No	No
SAL-02	Salsberg (2015)	Israel (2001)	Israel, R. Lichtenstein, P. Lantz et al., “The Detroit Community-Academic Urban Research Center: development, implementation, and evaluation,” Journal of Public Health Management and Practice, vol. 7, no. 5, pp. 1–19, 2001	Active KE	Yes	Yes	Yes	Yes	Yes	Research evidence; data; lay knowledge; policy and practitioner knowledge; formalized knowledge	Practitioners, policy makers, communities and public	Not reported in review	Community based participatory research	No	Community based participatory research	No	No	No	Yes	No	No
SAL-03	Salsberg (2015)	Schulz (2001)	Schulz, B. A. Israel, E. A. Parker, M. Lockett, Y. Hill, and R. Wills, “The East Side Village Health Worker Partnership: integrating research with action to reduce health disparities,” Public Health Reports, vol. 116, no. 6, pp. 548–557,2001	Active KE	Yes	Yes	Yes	Yes	Yes	Research evidence; data; lay knowledge; policy and practitioner knowledge; formalized knowledge	Practitioners, policy makers, communities and public	Not reported in review	Community based participatory research	No	Community based participatory research	No	No	No	Yes	No	No
SAL-04	Salsberg (2015)	Schulz (2002)	Schulz, E. A. Parker, B. A. Israel, A. Allen, M. Decarlo, and M. Lockett, “Addressing social determinants of health through community-based participatory research: the east side village health worker partnership,” Health Education and Behavior, vol. 29, no. 3, pp. 326–341, 2002.	Active KE	Yes	Yes	Yes	Yes	Yes	Research evidence; data; lay knowledge; policy and practitioner knowledge; formalized knowledge	Practitioners, policy makers, communities and public	Not reported in review	Development of a context-specific stress process model for east side Detroit resident through Community-based participatory research as a framework to understand the SDH	No	Community-based participatory research in context of SDH	No	No	No	Yes	No	No
SAL-WIN-01	Salsberg (2015), Wine (2017)	Israel (2005)	Israel, B. A., Parker, E. A., Rowe, Z., Salvatore, A., Minkler, M., López, J., . . . Halstead, S. (2005). Community-based participatory research: Lessons learned from the centers for children’s environmental health and disease prevention research. Environmental Health Perspectives, 113(10), 1463-1471.	Active KE	Yes	Yes	Yes	Yes	Yes	Research evidence; data; lay knowledge; policy and practitioner knowledge; formalized knowledge	Practitioners, policy makers, communities and public	Through co-learning and capacity building, CBPR aims to integrate knowledge gained with action which may benefit all partners; emphasis is on the participation and influence of nonacademic researchers in the process of creating knowledge and specific community’s needs with the aim to empower the community and support action for the community. (p.15 & 26 Wine)	Community based participatory research	No	Community based participatory research	No	No	No	Yes	No	No
SAL-WIN-02	Salsberg (2015), Wine (2017) = no data available in review	Minkler (2006)	Minkler, M., Vasquez, V. B., & Shepard, P. (2006). Promoting environmental health policy through community based participatory research: A case study from Harlem, New York. Journal of Urban Health, 83(1), 101-110.	Active KE	Yes	Yes	Yes	Yes	Yes	Research evidence; data; lay knowledge; policy and practitioner knowledge; formalized knowledge	Practitioners, policy makers, communities and public	Not reported in review	Community based participatory research	No	Community based participatory research	No	No	No	Yes	No	No
SAL-WIN-03	Salsberg (2015), Wine (2017) = no data available in review	Minkler (2008)	Minkler, M., Vásquez, V. B., Tajik, M., & Petersen, D. (2008). Promoting environmental justice through community-based participatory research: The role of community and partnership capacity. Health Education & Behavior, 35(1), 119-137.	Active KE	Yes	Yes	Yes	Yes	Yes	Research evidence; data; lay knowledge; policy and practitioner knowledge; formalized knowledge	Practitioners, policy makers, communities and public	Not reported in review	Community based participatory research	No	Community based participatory research	No	No	No	Yes	No	No

## Sheet: HI Review Data Chart
Systematic review lead author (date)	Explicit consideration of health inequalities in publication (Yes, No, Can't Tell)	Consideration of upstream/structural determinants	Equity focus in KE model and activities	Consideration of Progress + factors including differential outcomes
Lorec (2014)	Implicit	Health inequalities referenced briefly in rationale for review suggesting ‘major determinants of public health and health inequalities are social and environmental in nature’ (1041).	Not reported	Not reported
Wine (2017)	Implicit	Environmental factors in general present health-related risk and there is interrelationship with social, political, environmental, and economic impacts (p.3)	CBPR models involve power sharing with the community,‘so as to build an equitable relationship among the collaboration partners’. (p.15). Power imbalances only discussed in CBPR studies but review authors observe power imbalances may be found in all research teams (p.15)	Not explicitly. Review authors highlight factors including seniority, gender, discipline, sector as influencing power imbalances in teams (p.15)

## Sheet: HI Pr Studies Data Chart
Study reference	Systematic review lead author (date)	Primary study lead author (date)	Citation for original publication	Explicit consideration of health inequalities in publication	Consideration of upstream/structural determinants	Equity focus in KE model and activities	Consideration of Progress + factors including differential outcomes	Summary
ARM-01	Armstrong (2013)	Amara (2004)	Amara N, Ouimet M, Landry Ré. New Evidence on Instrumental, Conceptual, and Symbolic Utilization of University Research in Government Agencies. Science Communication. 2004;26(1):75-106. doi:10.1177/1075547004267491	Not reported in review	Not reported in review	Not reported in review	Not reported in review	Not reported in review
COH-PLA-01	Cohen (2017), Plamondon (2019)	Brassolotto (2014)	Brassolotto J., Raphael D. & Baldeo N. (2014) Epistemological barriers to addressing the social determinants of health among public health professionals in Ontario, Canada: a qualitative inquiry. Critical Public Health 24 (3), 321–336	Yes	Yes	Yes	Not reported in review	KE model: Importance of involving non-scientific and non-health actors into health equity work because it involves transforming social and political environments that rely on political will and public sentiment
COH-01	Cohen (2017)	Garcia (2015)	Garcia L.B., Hernandez K.E. & Mata H. (2015) Professional development through policy advocacy: communicating and advocating for health and health equity. Health Promotion Practice 16 (2), 162–165.	Yes	Yes	Not reported in review	Not reported in review	Tobaco related disparities
COH-02	Cohen (2017)	Giang (2008)	Giang T., Karpyn A., Laurison H.B., Hillier A. & Perry R.D. (2008) Closing the grocery gap in underserved communities: the creation of the Pennsylvania fresh food financing initiative. Journal of Public Health Management & Practice 14 (3), 272–279.	Yes	Yes	Yes	Not reported in review	Case study of community food initiative using advocacy to address 'grocery gap' in low income neighbourhoods
COH-03	Cohen (2017)	Gomm (2006)	Gomm M., Lincoln P., Pikora T. & Giles-Corti B. (2006) Planning and implementing a community-based public health advocacy campaign: a transport case study from Australia. Health Promotion International 21 (4), 284–292	Yes	Yes	Not reported in review	Not reported in review	Not reported in review
COH-04	Cohen (2017)	Ingram (2014)	Ingram M., Schachter K.A., Sabo K.M. et al. (2014) A community health worker intervention to address the social determinants of health through policy change. The Journal of Primary Prevention 35 (2), 119–123.	Yes	Yes	Yes	Not reported in review	KE model: Engaging and including marginalised groups in advocacy efforts and policy action
COH-05	Cohen (2017)	McAndrews (2014)	McAndrews C. & Marcus J. (2014) Community-based advocacy at the intersection of public health and transportation the challenges of addressing local health impacts within a regional policy process. Journal of Planning Education and Research 34 (2), 190–202	Yes	Yes	Not reported in review	Not reported in review	Not reported in review
COH-06	Cohen (2017)	Tsoukalas (2003)	Tsoukalas T. & Glantz S. (2003) The Duluth clean air ordinance: problem and success in fighting the tobacco industry at the local level in the 21st century. American Journal of Public Health 93 (8), 1214–122	Yes	Yes	Not reported in review	Not reported in review	Not reported in review
FAR-01	Farrar (2015	Roos (2010)	Roos NP, Roos LL, Brownell M, Fuller EL. Enhancing poli_x0002_cymakers’ understanding of disparities: relevant data from an information-rich environment. Milbank Q. 2010;88(3):382-403.	Yes	Not reported in review	Not reported in review	Not reported in review	Not reported in review
FAR-PLA-01	Farrar (2015), Plamondon (2019)	Baum (2013)	Baum F, Laris P, Fisher M, Newman L, Macdougall C. “Never mind the logic, give me the numbers”: former Australian health ministers’ perspectives on the social determinants of health. Soc Sci Med. 2013;87:138	Yes	Yes	Yes	Not reported in review	KE model: Importance of involving non-scientific and non-health actors because it involves transforming social and political environments that rely on political will and public sentiment
FAR-02	Farrar (2015)	Izumi (2010)	Izumi BT, Schulz AJ, Israel BA, et al. The one-pager: a practical policy advocacy tool for translating community-based partici_x0002_patory research into action. Prog Community Health Partnership. 2010;4(2):141-147.	Yes	Yes	Yes	Not reported in review	KE model: Community-based participatory research as a means of bringing the knowledge of local people, who have first hand experience of the SDH, to bear on research and promoting policy action (from original paper abstract)
FAR-03	Farrar (2015)	Macnaughton (2013)	Macnaughton (2013) Bringing politics and evidence together: policy entrepreneurship and the conception of the At Home / Chez Soi Housing First Initiative for ad_x0002_dressing homelessness and mental illness in Canada	Yes	Yes	Not reported in review	Not reported in review	Not reported in review
FAR-04	Farrar (2015)	Nelson (1992)	Nelson (1992) The development of a mental health coalition: a case study.	Yes	Yes	Yes	Not reported in review	KE model: Coproduction involving consumer and family participation
FAR-KNE-01	Farrar (2015), Kneale 2017	Orton (2011)	Orton LC, Lloyd-Williams F, Taylor-Robinson DC, Moonan M, O’Flaherty M, Capewell S. Prioritising public health: a qualitative study of decision making to reduce health inequalities. BMC Public Health. 2011;11:821.	Yes	Yes	Not reported in review	Not reported in review	Not reported in review
FAR-OLI-01	Farrar (2015), Oliver (2014)	Priest (2009)	Priest (2009) Engaging policy makers in action on socially determined health inequities: developing evidence-informed cameos	Yes	Yes	Yes	Yes (Implicit)	KE model: Summaries of accumulated evidence hold greater promise when advocating for health equity Progress+: Priest and colleagues put forward PROGRESS as framework for considering differential outcomes
HAY-OLI-01	Haynes (2018), Oliver (2014)	Wehrens (2010)	Wehrens (2010) The construction of evidence-based local health policy through partnerships: Research infrastructure, process, and context in the Rotterdam 'Healthy in the City' programme	Not reported in review	Not reported in review	Not reported in review	Not reported in review	Not reported in review
JAK-01	Jakobsen (2019)	Fazli (2017)	Fazli GS, Creatore MI, Matheson FI, Guilcher S, Kaufman-Shriqui V, et al. Identifying mechanisms for facilitating knowledge to action strategies targeting the built environment. BMC Public Health. 2017;17:1	Not reported in review	Not reported in review	Not reported in review	Not reported in review	Not reported in review
KNE-OLI-01	Kneale 2017, Oliver (2014)	Blackman (2012)	Blackman (2012) Framing health inequalities for local intervention: comparative case studies.	Yes	Not reported in review	Not reported in review	Not reported in review	Health inequalities is primary focus of article but not reported explicitly in relation to KE.
KNE-01	Kneale 2017	King (2014)	King N. Making the case for sport and recreation services: the utility of social return on investment (SROI) analysis. Int J Public Sector Management. 2014;27:152–64. doi:10.1108/IJPSM-04-2013-0052.	Not reported in review	Not reported in review	Not reported in review	Not reported in review	Not reported in review
KNE-02	Kneale 2017	McGill (2015)	McGill E, Egan M, Petticrew M, Mountford L, Milton S, Whitehead M, et al. Trading quality for relevance: Non-health decision-makers' use of evidence on the social determinants of health. BMJ Open. 2015;5. doi: 10.1136/ bmjopen-2014-007053.	Not reported in review	Not reported in review	Not reported in review	Not reported in review	Not reported in review
KNE-03	Kneale 2017	Milton (2014)	Milton S, Petticrew M, Green J. Why do local authorities undertake controlled evaluations of health impact? A qualitative case study of interventions in housing. Public Health. 2014;128:1112–7. doi:10.1016/j.puhe.2014.10.009	Not reported in review	Not reported in review	Not reported in review	Not reported in review	Not reported in review
KNE-04	Kneale 2017	Phillips (2015)	Phillips G, Green J. Working for the public health: Politics, localism and epistemologies of practice. Sociol Health Illn. 2015;37:491–505. doi:10.1111/ 1467-9566.12214	Not reported in review	Not reported in review	Not reported in review	Not reported in review	Not reported in review
KNE-05	Kneale 2017	Willmott (2015)	Willmott M, Womack J, Hollingworth W, Campbell R. Making the case for investment in public health: experiences of Directors of Public Health in English local government. J Public Health (Oxf). 2015. doi:10.1093/pubmed/ fdv035	Not reported in review	Not reported in review	Not reported in review	Not reported in review	Not reported in review
MAS-01	Masood (2020)	Armstrong (2014)	Armstrong, R, Waters, E, Moore, L, Dobbins, M, Pettman, T, Burns, C, Swinburn, B, Anderson, L, Petticrew, M, 2014, Understanding evidence: A statewide survey to explore evidence-informed public health decision making in a local government setting, Implementation Science 9, 188	Not reported in review	Not reported in review	Not reported in review	Not reported in review	Not reported in review
MAS-02	Masood (2020)	Francis (2015)	Francis, D, Turley, R, Thompson, H, Weightman, A, Waters, E, Moore, L, 2015, Supporting the needs of public health decision makers and review authors in the UK, Public Health 37, 1, 172–4	Not reported in review	Not reported in review	Not reported in review	Not reported in review	Not reported in review
McD-01	McDonald 2017	Jardine (2004)	Jardine C, Furgal C, Garvin T, McGee T. Factors affectingthe communication and understanding of health risks innorthern aboriginal communities in Canada. Int J Psychol.2004;39(5_x0002_6):518.	Not reported in review	Not reported in review	Not reported in review	Not reported in review	Not reported in review
McD-02	McDonald 2017	Pufall (2012)	Pufall EL, Jones AQ, McEwen SA, Lyall C, Peregrine AS, Edge VL. Community-derived research dissemination strategies in an Inuit Community. Int J Circumpolar Health. 2012;70:53241	Not reported in review	Not reported in review	Yes (implicit)	Yes (Implicit)	Progress+: The study indicated the importance of context for successful KT including attention to local cultural, social and geographical context (p.11) KE model: emphasises involvement of communities: throughout research integral to successful KE (p.9)
McD-03	McDonald 2017	Tyrrell (2006)	Tyrrell M. Making sense of contaminants: a case study ofArviat, Nunavut. Arctic. 2006;59:370_x0002_80.	Not reported in review	Not reported in review	Not reported in review	Yes (Implicit)	Progress+: The study indicated the importance of context for successful KT, which included attention to local cultural, social and geographical context (p.11)
OLI-01	Oliver (2014)	Armstrong (2006)	Armstrong R, Doyle J, Lamb C, Waters E. Multi-sectoral health promotion and public health: the role of evidence. Journal of Public Health 2006;28(2):168-72	Not reported in review	Not reported in review	Not reported in review	Not reported in review	Not reported in review
OLI-ORT-01	Oliver (2014),Orton (2011)	Bickford (2008)	Bickford JJ, Kothari AR (2008) Research and knowledge in Ontario tobacco control networks. Can J Public Health 99(4): 297–300	Not reported in review	Not reported in review	Not reported in review	Not reported in review	Not reported in review
OLI-WIN-01	Oliver (2014), Wine (2017)	Jack (2010)	Jack, S. M., Brooks, S., Furgal, C. M., & Dobbins, M. (2010). Knowledge transfer and exchange processes for environmental health issues in Canadian Aboriginal communities. International Journal of Environmental Research and Public Health, 7(2), 651-674.	Not reported in review	Not reported in review	Not reported in review	Not reported in review	Not reported in review
OLI-02	Oliver (2014)	Jennings (2012)	Jennings (2012) Evidence-Based Practice and the Use of Information in State Agency Decision Making	Not reported in review	Not reported in review	Not reported in review	Not reported in review	Not reported in review
OLI-03	Oliver (2014)	Lavis (2001)	Lavis (2001) Barriers to employment-related healthy public policy in Canada.	Not reported in review	Not reported in review	Not reported in review	Not reported in review	Not reported in review
OLI-04	Oliver (2014)	Smith (2012)	Smith (2012) Capturing Complex Realities - Understanding Efforts to Achieve Evidence Based Policy and Practice in Public Health	Not reported in review	Not reported in review	Not reported in review	Not reported in review	Not reported in review
OLI-05	Oliver (2014)	Weitkamp (2012)	Weitkamp (2012) Evaluation by policy makers of a procedure to describe perceived landscape openness	Not reported in review	Not reported in review	Not reported in review	Not reported in review	Not reported in review
ORT-01	Orton (2011)	Green (2000)	Green R (2000) Epistomology, evidence and experience: evidence-based health care in the work of Accident Alliances. Sociology of Health and Illness 22(4): 453–76.	Not reported in review	Not reported in review	Not reported in review	Not reported in review	Not reported in review
ORT-02	Orton (2011)	Macintyre (2001) .	Macintyre S, Chalmers I, Horton R, Smith R (2001) Using evidence to inform health policy: case study. BMJ 322(7280): 222–5.	Yes	Yes	Not reported in review	Not reported in review	Analysis of the input papers, commentaries, other submissions, and draft minutes of the UK’s Department of Health review on inequalities
ORT-03	Orton (2011)	Taylor-Robinson (2008)	Taylor-Robinson DC, Milton B, Lloyd-Williams F, O’Flaherty M, Capewell S (2008) Planning ahead in public health? A qualitative study of the time horizons used in public health decision-making. BMC Public Health 8: 415	Not reported in review	Not reported in review	Not reported in review	Not reported in review	Not reported in review
PLA-01	Plamondon (2019)	Baum (2010)	Baum F, Newman L, Biedrzycki K, Patterson J. Can a regional government’s social inclusion initiative contribute to the quest for health equity? HealthPromot Int. 2010;25(4):474–82.	Yes	Yes	Yes	Not reported in review	Models of KE in general identified as promising KT practice to enhance equity focus
PLA-02	Plamondon (2019)	Cacari-Stone (2014)	Cacari-Stone L, Wallerstein N, Garcia AP, Minkler M. The promise of community-based participatory research for health equity: a conceptualmodel for bridging evidence with policy. Am J Public Health. 2014;104(9):1615–23.	Yes	Yes	Yes	Not reported in review	Evocative messages including stories that illuminate the ways in which structural and social power work to create inequities, countering norms of indivudal behaviours (Cacari-Stone, Knight and Raphael 2014 & 2015) included in group of studies cited as an example of this approach)
PLA-03	Plamondon (2019)	Knight (2014)	Knight EK. Shifting public health practice to advance health equity: recommendations from experts and community leaders. J public Heal Manag Pract. 2014;20(2):188–96	Yes	Yes	Yes	Not reported in review	Public health advocacy that invites mobilisation of community knowledge (cited by Knight 2014 only) Evocative messages including stories that illuminate the ways in which structural and social power work to create inequities, countering norms of indivudal behaviours (Cacari-Stone, Knight and Raphael 2014 & 2015) included in group of studies cited as an example of this approach)
PLA-04	Plamondon (2019)	Raphael (2014)	Raphael D, Brassolotto J, Baldeo N. Ideological and organizational components of differing public health strategies for addressing the socialdeterminants of health. Health Promot Int. 2014;30(4):855–67.46	Yes	Yes	Yes	Not reported in review	Evocative messages including stories that illuminate the ways in which structural and social power work to create inequities, countering norms of indivudal behaviours (Cacari-Stone, Knight and Raphael 2014 & 2015 included in group of studies cited as an example of this approach)
PLA-05	Plamondon (2019)	Raphael (2015)	Raphael D, Brassolotto J. Understanding action on the social determinantsof health: a critical realist analysis of in-depth interviews with staff of nine Ontario public health units. BMC Res Notes. 2015;8(105):1–14.	Yes	Yes	Yes	Not reported in review	Evocative messages including stories that illuminate the ways in which structural and social power work to create inequities, countering norms of indivudal behaviours (Cacari-Stone, Knight and Raphael 2014 & 2015 included in group of studies cited as an example of this approach)
SAL-01	Salsberg (2015)	Israel (2006)	Israel, A. J. Schulz, L. Estrada-Martinez et al., “Engaging urban residents in assessing neighborhood environments and their implications for health,” Journal of Urban Health, vol. 83, no. 3, pp. 523–539, 2006.	Yes	Yes	Yes	Yes (Implicit)	Progress+: Different environmental stressor for diffiferent demographic groups are briefly provided.
SAL-WIN-01	Salsberg (2015), Wine (2017)	Israel (2005)	Israel, B. A., Parker, E. A., Rowe, Z., Salvatore, A., Minkler, M., López, J., . . . Halstead, S. (2005). Community-based participatory research: Lessons learned from the centers for children’s environmental health and disease prevention research. Environmental Health Perspectives, 113(10), 1463-1471.	Not reported in review	Not reported in review	Not reported in review	Not reported in review	Not reported in review
SAL-02	Salsberg (2015)	Israel (2001)	Israel, R. Lichtenstein, P. Lantz et al., “The Detroit Community-Academic Urban Research Center: development, implementation, and evaluation,” Journal of Public Health Management and Practice, vol. 7, no. 5, pp. 1–19, 2001	Yes	Yes	Yes	Not reported in review	CBPR in context of addressing stressors in the social and physical environment (e.g., poverty, inadequate housing, air pollution, and racism)
SAL-WIN-02	Salsberg (2015), Wine (2017)	Minkler (2006)	Minkler, M., Vasquez, V. B., & Shepard, P. (2006). Promoting environmental health policy through community based participatory research: A case study from Harlem, New York. Journal of Urban Health, 83(1), 101-110.	Yes	Yes	Yes	Not reported in review	CBPR in context of addressing diesel bus pollution and related air quality issues in a low income community
SAL-WIN-03	Salsberg (2015), Wine (2017)	Minkler (2008)	Minkler, M., Vásquez, V. B., Tajik, M., & Petersen, D. (2008). Promoting environmental justice through community-based participatory research: The role of community and partnership capacity. Health Education & Behavior, 35(1), 119-137.	Yes	Yes	Yes	Not reported in review	CBPR in context of environmental justice issues Pollution (including air, lead, other toxic exposures)
SAL-03	Salsberg (2015)	Schulz (2001)	Schulz, B. A. Israel, E. A. Parker, M. Lockett, Y. Hill, and R. Wills, “The East Side Village Health Worker Partnership: integrating research with action to reduce health disparities,” Public Health Reports, vol. 116, no. 6, pp. 548–557,2001	Yes	Yes	Yes	Not reported in review	CBPR
SAL-04	Salsberg (2015)	Schulz (2002)	Schulz, E. A. Parker, B. A. Israel, A. Allen, M. Decarlo, and M. Lockett, “Addressing social determinants of health through community-based participatory research: the east side village health worker partnership,” Health Education and Behavior, vol. 29, no. 3, pp. 326–341, 2002.	Yes	Yes	Yes	Not reported in review	CBPR. Broad scope of SDH and their multiple manifestations at the local level, for example, inadequate police response, poor schools, gang activity, illegal dumping, and vacant and burned-out housing,

## Sheet: Outcomes Review Data Chart
1. Review (Author and year)	Outcomes of placed-based knowledge exchange reported (yes/ no)	If yes, list	Negative	Positive	Unintended outcomes	Evaluation of placed-based knowledge exchange reported (yes/ no)	6a. If yes, list	Types of Evidence	Format of evidene	Policy making	KE Roles	KE activities	Recommendations for place-based knowledge exchange reported (yes/ no)	7a. If yes, list	Types of Evidence	Format of evidene	Policy making	KE Roles	KE activities	Researcher skills
Armstrong (2013)	No
Cohen (2017)	No
Farrar (2015)	No
Haynes (2018)	No
Jakobsen (2019)	No
Kneale 2017	No
Lorenc (2014)	No												Yes	Translational role can be played by public health researchers working with practitioners to draw out value of the existing research for practice; Intersectoral role needed to translate research between different cultures of evidence in diverse sectors; Researchers should work with practitioners and policy makers to better understand needs and to understand decision-making process; Need to increas…				Translational role can be played by public health researchers; Intersectoral role needed to translate research between different cultures of evidence in diverse sectors;	Researchers should work with practitioners and policy makers to better understand needs and to understand decision-making process	increase researchers’ capabilities to understand socio-political, institutional and cultural factors that influence the generation and use of research evidence
Masood (2020)	No
McDonald 2017	No
Oliver (2014)	No
Orton (2011)	No
Plamondon (2019)	No
Salsberg (2015)	No
Wine (2017)	No					Yes	Not explicitly reported. Partner engagement contributes to build research capacity by building on competence, interest and prior relationships					Partner engagement contributes to build research capacity by building on competence, interest and prior relationships	Yes	Knowledge translation: Need to learn more about the development of knowledge translation planning and the process of decision making (i.e., determination of goals and audiences, messages, and strategies). It would be especially important in a context such as environmental health characterised by conflicting priorities.					learn more about the development of knowledge translation planning and the process of decision making (i.e., determination of goals and audiences, messages, and strategies).

## Sheet: Outcomes Studies Data Chart
Study reference	Review author (year)	Study (Author and year)	Citation for original publication	Outcomes of placed-based knowledge exchange reported (yes/ no)	If yes, list	Negative	Positive	Unintended outcomes	Evaluation of placed-based knowledge exchange reported (yes/ no)	6a. If yes, list	Types of Evidence	Format of evidene	Policy making	KE Roles	KE activities	Researcher skills	Recommendations for place-based knowledge exchange reported (yes/ no)	If yes, list	Types of Evidence	Format of evidene	Policy making	KE Roles	KE activities	Researcher skills
ARM-01	Armstrong (2013)	Amara (2004)	Amara N, Ouimet M, Landry Ré. New Evidence on Instrumental, Conceptual, and Symbolic Utilization of University Research in Government Agencies. Science Communication. 2004;26(1):75-106. doi:10.1177/1075547004267491	No					No								No
COH-01	Cohen (2017)	Garcia (2015)	Garcia L.B., Hernandez K.E. & Mata H. (2015) Professional development through policy advocacy: communicating and advocating for health and health equity. Health Promotion Practice 16 (2), 162–165.	No					No								No
COH-02	Cohen (2017)	Giang (2008)	Giang T., Karpyn A., Laurison H.B., Hillier A. & Perry R.D. (2008) Closing the grocery gap in underserved communities: the creation of the Pennsylvania fresh food financing initiative. Journal of Public Health Management & Practice 14 (3), 272–279.	Yes	Giang et al. (2008) describe the Food Trust initiative. This community-based organisation took a lead role in creating a broad public health advocacy campaign to bring awareness and change policy regarding the grocery gap in Philadelphia. To help educate the public and government decision-makers about the grocery gap, a detailed report was created, making evident the impact of poor access to affo…		Yes		No								No
COH-03	Cohen (2017)	Gomm (2006)	Gomm M., Lincoln P., Pikora T. & Giles-Corti B. (2006) Planning and implementing a community-based public health advocacy campaign: a transport case study from Australia. Health Promotion International 21 (4), 284–292	No					No								No
COH-04	Cohen (2017)	Ingram (2014)	Ingram M., Schachter K.A., Sabo K.M. et al. (2014) A community health worker intervention to address the social determinants of health through policy change. The Journal of Primary Prevention 35 (2), 119–123.	No					No								No
COH-05	Cohen (2017)	McAndrews (2014)	McAndrews C. & Marcus J. (2014) Community-based advocacy at the intersection of public health and transportation the challenges of addressing local health impacts within a regional policy process. Journal of Planning Education and Research 34 (2), 190–202	No					No								No
COH-06	Cohen (2017)	Tsoukalas (2003)	Tsoukalas T. & Glantz S. (2003) The Duluth clean air ordinance: problem and success in fighting the tobacco industry at the local level in the 21st century. American Journal of Public Health 93 (8), 1214–122	No					No								No
COH-PLA-01	Cohen (2017), Plamondon (2019)	Brassolotto (2014)	Brassolotto J., Raphael D. & Baldeo N. (2014) Epistemological barriers to addressing the social determinants of health among public health professionals in Ontario, Canada: a qualitative inquiry. Critical Public Health 24 (3), 321–336	No					No								No
FAR-01	Farrar (2015	Roos (2010)	Roos NP, Roos LL, Brownell M, Fuller EL. Enhancing poli_x0002_cymakers’ understanding of disparities: relevant data from an information-rich environment. Milbank Q. 2010;88(3):382-403.	No					No								Yes	Job shadowing activities could be another method to increase understanding between researchers and policymakers. Such activities would increase interactions and build working relationships between policymakers and researchers, thereby helping bring research evidence more efficiently to decision-making processes, educate policymakers about the world of science and the validity of evidence, and inf…	Good news stories; Local-level data				Job shadowing by reseachers and policy makers
FAR-02	Farrar (2015)	Izumi (2010)	Izumi BT, Schulz AJ, Israel BA, et al. The one-pager: a practical policy advocacy tool for translating community-based partici_x0002_patory research into action. Prog Community Health Partnership. 2010;4(2):141-147.	No					No								Yes	One-page policy briefs are mentioned in the academic and the gray literature as an effective format for presenting evidence; more evidence regarding the costs and benefits of policy action and inaction	the costs and benefits of policy action and inaction	One-page policy briefs
FAR-03	Farrar (2015)	Macnaughton (2013)	Macnaughton (2013) Bringing politics and evidence together: policy entrepreneurship and the conception of the At Home / Chez Soi Housing First Initiative for ad_x0002_dressing homelessness and mental illness in Canada	No					No
FAR-04	Farrar (2015)	Nelson (1992)	Nelson (1992) The development of a mental health coalition: a case study.	No					No
FAR-KNE-01	Farrar (2015), Kneale 2017	Orton (2011)	Orton LC, Lloyd-Williams F, Taylor-Robinson DC, Moonan M, O’Flaherty M, Capewell S. Prioritising public health: a qualitative study of decision making to reduce health inequalities. BMC Public Health. 2011;11:821.	No					No								No
FAR-OLI-01	Farrar (2015), Oliver (2014)	Priest (2009)	Priest (2009) Engaging policy makers in action on socially determined health inequities: developing evidence-informed cameos	No					No								Yes	While calling for more high-quality RCTs, Priest and colleagues assert that the complexity of the SDH means that RCTs may not always be the appropriate research method; while highly focused systematic reviews undoubtedly help drive scientific knowledge forward, summaries of accumulated evidence hold greater promise when advocating for health equity	SDHs require more than RCTs. Summaries of accumulated knowledge rather than highly focused SR
FAR-PLA-01	Farrar (2015), Plamondon (2019)	Baum (2013)	Baum F, Laris P, Fisher M, Newman L, Macdougall C. “Never mind the logic, give me the numbers”: former Australian health ministers’ perspectives on the social determinants of health. Soc Sci Med. 2013;87:138	No					No								Yes	presentations should be accompanied by stories and photos, because such material is more likely to persuade policymakers to act;	Stories and photos
HAY-OLI-01	Haynes (2018), Oliver (2014)	Wehrens (2010)	Wehrens (2010) The construction of evidence-based local health policy through partnerships: Research infrastructure, process, and context in the Rotterdam 'Healthy in the City' programme	Yes	Findings of collaborative project have influenced problem definition and agenda-setting, and paved the way for further research policy collaborations.		Yes		No								No
JAK-01	Jakobsen (2019)	Fazli (2017)	Fazli GS, Creatore MI, Matheson FI, Guilcher S, Kaufman-Shriqui V, et al. Identifying mechanisms for facilitating knowledge to action strategies targeting the built environment. BMC Public Health. 2017;17:1	No					No								No
KNE-01	Kneale 2017	King (2014)	King N. Making the case for sport and recreation services: the utility of social return on investment (SROI) analysis. Int J Public Sector Management. 2014;27:152–64. doi:10.1108/IJPSM-04-2013-0052.	No	Process of generating SROI evidence can provide a basis for stakeholder engagement; and help to identify health gains of services focussed on health determinants		Yes		Yes	Networks and communications between producers and users of evidence as being important in working towards meeting the evidence needs of public health decision-makers; Economic evidence for Local Authorities was most valued when the business case was established across LA service areas	economic evidence				Process of generating SROI evidence can provide a basis for stakeholder engagement; Networks and communications between producers and users of evidence		No
KNE-02	Kneale 2017	McGill (2015)	McGill E, Egan M, Petticrew M, Mountford L, Milton S, Whitehead M, et al. Trading quality for relevance: Non-health decision-makers' use of evidence on the social determinants of health. BMJ Open. 2015;5. doi: 10.1136/ bmjopen-2014-007053.	No					Yes	The need to demonstrate ‘viability’ of interventions with respect to feasibility, acceptability and sustainability; prominence of locally contextually relevant evidence over the use of research evidence in decision making – knowledge about local areas placed at a ’premium’	viability’ of interventions with respect to feasibility; knowledge about local areas placed at a ’premium’						No
KNE-03	Kneale 2017	Milton (2014)	Milton S, Petticrew M, Green J. Why do local authorities undertake controlled evaluations of health impact? A qualitative case study of interventions in housing. Public Health. 2014;128:1112–7. doi:10.1016/j.puhe.2014.10.009	No					Yes	Network of collaborators involving researchers and decision makers provides opportunity to ‘take advantage of windows of opportunity for evaluation funding which may facilitate research evidence use and production					Network building		Yes	Recommended greater collaboration between generators of evidence and evidence users;					Collaboration through network building between research generators and users. These pres-existing networks could then take advantage of policy windows
KNE-04	Kneale 2017	Phillips (2015)	Phillips G, Green J. Working for the public health: Politics, localism and epistemologies of practice. Sociol Health Illn. 2015;37:491–505. doi:10.1111/ 1467-9566.12214	No					Yes	Found that some of the most influential evidence on local public health decision making was generated through local evaluation activities: ‘Such data meet decision-makers’ requirements around the locality of evidence and are generated within the local political context therefore meeting requirements around the transferability of findings’	local evaluation activities						Yes	Suggests the use of evidence briefings based on systematic reviews as a promising but under-utilised approach.		Policy briefings based on SR
KNE-05	Kneale 2017	Willmott (2015)	Willmott M, Womack J, Hollingworth W, Campbell R. Making the case for investment in public health: experiences of Directors of Public Health in English local government. J Public Health (Oxf). 2015. doi:10.1093/pubmed/ fdv035	No					Yes	Interviewees were clear that ‘having the economic argument is hugely important’	Economic argument						No
KNE-OLI-01	Kneale 2017, Oliver (2014)	Blackman (2012)	Blackman (2012) Framing health inequalities for local intervention: comparative case studies.	No					No								No
MAS-01	Masood (2020)	Armstrong (2006)	Armstrong, R, Waters, E, Moore, L, Dobbins, M, Pettman, T, Burns, C, Swinburn, B, Anderson, L, Petticrew, M, 2014, Understanding evidence: A statewide survey to explore evidence-informed public health decision making in a local government setting, Implementation Science 9, 188	No					Yes	Internal evidence was found more influential that external, and external evidence was found more useful than internal evidence.	Internal evidence was found more influential that externa evidence was found more useful						No
MAS-02	Masood (2020)	Francis (2015)	Francis, D, Turley, R, Thompson, H, Weightman, A, Waters, E, Moore, L, 2015, Supporting the needs of public health decision makers and review authors in the UK, Public Health 37, 1, 172–4	No					No								Yes	Workshops, e-learning, mentoring and knowledge sharing opportunities can be utilised to improve capacity of researchers and policy makers.					Workshops, e-learning, mentoring and knowledge sharing opportunities
McD-01	McDonald 2017	Jardine (2004)	Jardine C, Furgal C, Garvin T, McGee T. Factors affectingthe communication and understanding of health risks innorthern aboriginal communities in Canada. Int J Psychol.2004;39(5_x0002_6):518.	No					No								No
McD-02	McDonald 2017	Pufall (2012)	Pufall EL, Jones AQ, McEwen SA, Lyall C, Peregrine AS, Edge VL. Community-derived research dissemination strategies in an Inuit Community. Int J Circumpolar Health. 2012;70:53241	Yes	Where trusting relationships in place (e.g. community based researcher partnerships) this improved validity and relevance of research, improving potential for local uptake.		Yes		Yes	KE took account of different languages (presented in English and Inuktitut) and was received favourably as a result					took account of different languages		Yes	Involvement of young people in dissemination of research perceived to increase local information uptake.					Involvement of young people in dissemination of research
McD-03	McDonald 2017	Tyrrell (2006)	Tyrrell M. Making sense of contaminants: a case study ofArviat, Nunavut. Arctic. 2006;59:370_x0002_80.	No					No								No
OLI-01	Oliver (2014)	Armstrong (2006)	Armstrong R, Doyle J, Lamb C, Waters E. Multi-sectoral health promotion and public health: the role of evidence. Journal of Public Health 2006;28(2):168-72	No					No								No
OLI-02	Oliver (2014)	Jennings (2012)	Jennings (2012) Evidence-Based Practice and the Use of Information in State Agency Decision Making	No					No								No
OLI-03	Oliver (2014)	Lavis (2001)	Lavis (2001) Barriers to employment-related healthy public policy in Canada.	No					No								No
OLI-04	Oliver (2014)	Smith (2012)	Smith (2012) Capturing Complex Realities - Understanding Efforts to Achieve Evidence Based Policy and Practice in Public Health	No					No								No
OLI-05	Oliver (2014)	Weitkamp (2012)	Weitkamp (2012) Evaluation by policy makers of a procedure to describe perceived landscape openness	No					No								No
OLI-WIN-01	Oliver (2014), Wine (2017)	Jack (2010)	Jack, S. M., Brooks, S., Furgal, C. M., & Dobbins, M. (2010). Knowledge transfer and exchange processes for environmental health issues in Canadian Aboriginal communities. International Journal of Environmental Research and Public Health, 7(2), 651-674.	No					No								No
OLI-ORT-01	Oliver (2014),Orton (2011)	Bickford (2008)	Bickford JJ, Kothari AR (2008) Research and knowledge in Ontario tobacco control networks. Can J Public Health 99(4): 297–300	No					Yes	For Ontario provincial government workers, non-government tobacco organisations and individuals working in public health, the Ontario Tobacco Research Unit was key in disseminating research. However, it is unclear if the investigators explored participants’ use of other sources of research evidence					Networks between policy amkers and researchers		No
ORT-01	Orton (2011)	Green (2000)	Green R (2000) Epistomology, evidence and experience: evidence-based health care in the work of Accident Alliances. Sociology of Health and Illness 22(4): 453–76.	No					Yes	The culture within which decision makers worked lead the collection and appraisal of research to be seen as ‘‘non-work’’ amongst those who needed to appear to be taking action			Finding and apprasiing research evidence seen as 'proper' work				No
ORT-02	Orton (2011)	Macintyre (2001)	Macintyre S, Chalmers I, Horton R, Smith R (2001) Using evidence to inform health policy: case study. BMJ 322(7280): 222–5.	No					No								No
ORT-03	Orton (2011)	Taylor-Robinson (2008)	Taylor-Robinson DC, Milton B, Lloyd-Williams F, O’Flaherty M, Capewell S (2008) Planning ahead in public health? A qualitative study of the time horizons used in public health decision-making. BMC Public Health 8: 415	No					No								Yes	Funding should be provided for longer term and longitudinal public health research; changing the culture within which policy makers work (in terms of structures, rewards and training) so that more value is placed on the use of research evidence for decisions might encourage its use	Long term longitudinal research		structures, rewards and training of policy makers so that evidence use in encouraged
PLA-01	Plamondon (2019)	Baum (2010)	Baum F, Newman L, Biedrzycki K, Patterson J. Can a regional government’s social inclusion initiative contribute to the quest for health equity? HealthPromot Int. 2010;25(4):474–82.	No					No								No
PLA-02	Plamondon (2019)	Cacari-Stone (2014)	Cacari-Stone L, Wallerstein N, Garcia AP, Minkler M. The promise of community-based participatory research for health equity: a conceptualmodel for bridging evidence with policy. Am J Public Health. 2014;104(9):1615–23.	No					No								No
PLA-03	Plamondon (2019)	Knight (2014)	Knight EK. Shifting public health practice to advance health equity: recommendations from experts and community leaders. J public Heal Manag Pract. 2014;20(2):188–96	No					No								No
PLA-04	Plamondon (2019)	Raphael (2014)	Raphael D, Brassolotto J, Baldeo N. Ideological and organizational components of differing public health strategies for addressing the socialdeterminants of health. Health Promot Int. 2014;30(4):855–67.46	No					No								No
PLA-05	Plamondon (2019)	Raphael (2015)	Raphael D, Brassolotto J. Understanding action on the social determinantsof health: a critical realist analysis of in-depth interviews with staff of nine Ontario public health units. BMC Res Notes. 2015;8(105):1–14.	No					No								No
SAL-01	Salsberg (2015)	Israel (2006)	Israel, A. J. Schulz, L. Estrada-Martinez et al., “Engaging urban residents in assessing neighborhood environments and their implications for health,” Journal of Urban Health, vol. 83, no. 3, pp. 523–539, 2006.	Study level data not reported by review					Study level data not reported by review								Study level data not reported by review
SAL-02	Salsberg (2015)	Israel (2001)	Israel, R. Lichtenstein, P. Lantz et al., “The Detroit Community-Academic Urban Research Center: development, implementation, and evaluation,” Journal of Public Health Management and Practice, vol. 7, no. 5, pp. 1–19, 2001	Study level data not reported by review					Study level data not reported by review								Study level data not reported by review
SAL-03	Salsberg (2015)	Schulz (2001)	Schulz, B. A. Israel, E. A. Parker, M. Lockett, Y. Hill, and R. Wills, “The East Side Village Health Worker Partnership: integrating research with action to reduce health disparities,” Public Health Reports, vol. 116, no. 6, pp. 548–557,2001	Study level data not reported by review					Study level data not reported by review								Study level data not reported by review
SAL-04	Salsberg (2015)	Schulz (2002)	Schulz, E. A. Parker, B. A. Israel, A. Allen, M. Decarlo, and M. Lockett, “Addressing social determinants of health through community-based participatory research: the east side village health worker partnership,” Health Education and Behavior, vol. 29, no. 3, pp. 326–341, 2002.	Study level data not reported by review					Study level data not reported by review								Study level data not reported by review
SAL-WIN-01	Salsberg (2015), Wine (2017)	Israel (2005)	Israel, B. A., Parker, E. A., Rowe, Z., Salvatore, A., Minkler, M., López, J., . . . Halstead, S. (2005). Community-based participatory research: Lessons learned from the centers for children’s environmental health and disease prevention research. Environmental Health Perspectives, 113(10), 1463-1471.	Study level data not reported by Salsberg review					Study level data not reported by Salsberg review								Study level data not reported by Salsberg review
SAL-WIN-02	Salsberg (2015), Wine (2017)	Minkler (2006)	Minkler, M., Vasquez, V. B., & Shepard, P. (2006). Promoting environmental health policy through community based participatory research: A case study from Harlem, New York. Journal of Urban Health, 83(1), 101-110.	Study level data not reported by Salsberg review					Study level data not reported by Salsberg review								Study level data not reported by Salsberg review
SAL-WIN-03	Salsberg (2015), Wine (2017)	Minkler (2008)	Minkler, M., Vásquez, V. B., Tajik, M., & Petersen, D. (2008). Promoting environmental justice through community-based participatory research: The role of community and partnership capacity. Health Education & Behavior, 35(1), 119-137.	Study level data not reported by Salsberg review					Study level data not reported by Salsberg review								Study level data not reported by Salsberg review

## Sheet: B&F Review Data Chart
Review: Author (Year)	Any mention of specific barriers to place-based knowledge exchange? (yes or no)	If yes, list barriers	Researcher: KE skills, training	Researcher: professional standing	Researcher: Interdisciplinary backgrounds	Policymaker: Research skills, training	Policymaker: KE skills, training	Community: KE skills, training	Research: Co-produced design, questions	Research: owenrship of findings	Research: Infrastructure to access findings	Research: Volume of findings	Research: Relevance/ timeliness of findings/ recommendations	Research: Quality/ credibility of findings	Research: Format/ presentation of findings	Research: Dissemination/ communications plan	Relationships: Power balance	Relationships: Interdisciplinary working/ thinking	Relationships: Trust	Relationships: Utilising existing relationships	Relationships: Formal structures/ KE roles	Relationships: Contact	Relationships: Two-way communication/ collaboration	Relationships: Previous poor experience	Resources: Timing/ opportunity	Resources: Financial cost	Resources: Training	Resources: Guidelines	Organisational: Senior/ political support	Organisational: Decision making/policy processes	Organisational: Long term planning / sustained support	Organisational: Competing interests	Organisational: rewards & recognition	Macro: Political context	Macro: Policy windows	Macro: Legislation	Any mention to specific faciliators to place-based knowledge exchange? (yes or no)	If yes list facilitators	Researcher: KE skills, training	Researcher: professional standing	Researcher: Interdisciplinary backgrounds	Policymaker: Research skills, training	Policymaker: KE skills, training	Community: KE skills, training	Community: recruitment/ interest/ engagement	Research: Co-produced design, questions/ dissemination	Research: owenrship of findings	Research: Infrastructure to access findings	Research: Volume of findings
Armstrong (2013)	No																																				No
Cohen (2017)	No																																				No
	No																																				No
Farrar (2015)	No																																				No
Haynes (2018)	No																																				No
Jakobsen (2019)	No																																				No
Kneale 2017	No																																				No
Lorenc (2014)	Yes (research use)	Practical barriers: including lack of time or research skills, or lack of institutional support to keep up with research) (Transport and planning sector); Inaccessibility of research: Long or difficult to read reports are less likely to influence practice (sector not stated); Absence of (high quality) research: (Transport and planning sector); Relevance of research (does not separate by sector): …				Lack of research skills (Transport and planning sector)						Volume of research: Amount of research is overwhelming for practitioners [across sectors including transport, planning and regeneration]	Generalisability (uncertainty how to use evidence from other countries/contexts); Relevance of research, Absence of workable solutions in research recommendations (sector not stated)	Absence of (high quality) research: (Transport and planning sector	Long or difficult to read reports (sector not stated)										Lack of time (Transport and planning sector)				Lack of institutional support to keep up with research (Transport and planning sector)								Yes (research use)	Credibility and legitimacy: Perceived neutrality of researchers increases credibility to ‘intervene’ in in ‘politically loaded decisions’ (transport studies), seniority of researcher affects credibility (urban regeneration), Organisational credibility (e.g. NICE) helps grant legitimacy to decisions (planning or transport). Valuing different knowledge types: Research findings and evidence-based gu…		Credibility and legitimacy: Perceived neutrality of researchers increases credibility to ‘intervene’ in in ‘politically loaded decisions’ (transport studies), seniority of researcher affects credibility (urban regeneration),		Valuing different knowledge types: Research findings and evidence-based guidelines viewed to add value to practitioner knowledge [sector not specified);
Masood (2020)	No																																				No
McDonald 2017	No																																				No
Oliver (2014)	No																																				No
Orton (2011)	No																																				No
Plamondon (2019)	No																																				No
Salsberg (2015)	No																																				No
Wine (2017)	Yes (collaborative research)	Resources: Collaborative approaches can be time-consuming (longer time to build and maintain trust, support ongoing and inclusive engagement, and mediate conflicts); Interdisciplinary context: conflicts due to ‘differences in cultures, ideas, goals, priorities, languages’; dominance of particular discipline/view point, or lack of experience/guidance on working collaboratively; Building relationsh…			Difficulty in involving adequate disciplinary or sectoral representation to create a diverse team					Ownership of the data and results						Dissemination; Differing views of the research products	Dominance of particular discipline/view point; Power imbalances in the team	Conflicts due to ‘differences in cultures, ideas, goals, priorities, languages’;					Poor communication	Previous negative experiences	Collaborative approaches can be time-consuming (longer time to build and maintain trust, support ongoing and inclusive engagement, and mediate conflicts); Time to deliver research;		Lack of experience/guidance on working collaboratively;										Yes (collaborative research)	Resources: Time, sufficient funds and planning necessary to facilitate relationship building; Teams: Build leadership and ensure diversity in representation in team; Cultural: avoid disciplinary dominance; challenge norms; adopt holistic understanding of environmental issues); Training opportunities; Building relationships: strong and trustworthy relationships essential to collaboration; Continuo…								Embedding participation in the research: Identifying and involving partners early and throughout research (e.g. jointly developing research questions and responding to user needs in the development of outputs; Undertake background work e.g. context and policy processes to frame participation; Consider KT and exchange from early stage of research;	Early agreement on data sharing
[truncated: 25 more columns]

## Sheet: B&F Studies Data Chart
Study reference	Review author (year)	Primary study author (year)	Citation for original publication	Any mention to specific barriers to place-based knowledge exchange? (yes or no)	6a If yes, list barriers	Researcher: KE skills, training	Researcher: professional standing/ advocacy as a threat to this	Researcher: Interdisciplinary backgrounds	Policymaker: Research skills, training	Policymaker: KE skills, training	Community: KE skills, training	Community: recruitment/ interest/ engagement	Consumer related (privacy, choice)	Research: Co-produced design, questions/ dissemination	Research: owenrship of findings	Research: Infrastructure to access findings	Research: Volume of findings	Research: Relevance/ timeliness of findings/ recommendations	Research: Quality/ credibility of findings	Research: Format/ presentation of findings	Research: Dissemination/ communications plan	Hierarchy of evidence/ forms of knowledge	Relationships: Power balance	Relationships: Interdisciplinary working/ thinking/ diverse teams	Relationships: Trust	Relationships: Long term, existing	Relationships: Formal structures/ KE roles	Relationships: Contact, connections	Relationships: leadership	Relationships: Two-way communication/ collaboration	Relationships:Previous poor experience	Resources: Timing/ opportunity	Resources: Financial cost	Resources: Training	Resources: Guidelines	Context in general	Organisational: Senior support	Organisational: Decision making/policy processes, systems	Organisational: Long term planning / sustained support	Organisational: Competing interests	Organisational: rewards & recognition	Organisational: legal support	Macro: Political context	Macro: Policy windows	Macro: Legislation	Any mention to specific facilitators to place-based knowledge exchange? (yes or no)	If yes list facilitators	Researcher: KE skills, training	Researcher: professional standing/ advocacy as a threat to this
ARM-01	Armstrong (2013)	Amara (2004)	Amara N, Ouimet M, Landry Ré. New Evidence on Instrumental, Conceptual, and Symbolic Utilization of University Research in Government Agencies. Science Communication. 2004;26(1):75-106. doi:10.1177/1075547004267491	No																																										No
COH-01	Cohen (2017)	Garcia (2015)	Garcia L.B., Hernandez K.E. & Mata H. (2015) Professional development through policy advocacy: communicating and advocating for health and health equity. Health Promotion Practice 16 (2), 162–165.	Yes	Regarding KE: Tension between a belief in the importance of public health advocacy that is ‘evidence-based’																	Regarding KE: Tension between a belief in the importance of public health advocacy that is ‘evidence-based’																								No
COH-02	Cohen (2017)	Giang (2008)	Giang T., Karpyn A., Laurison H.B., Hillier A. & Perry R.D. (2008) Closing the grocery gap in underserved communities: the creation of the Pennsylvania fresh food financing initiative. Journal of Public Health Management & Practice 14 (3), 272–279.	No																																										No
COH-03	Cohen (2017)	Gomm (2006)	Gomm M., Lincoln P., Pikora T. & Giles-Corti B. (2006) Planning and implementing a community-based public health advocacy campaign: a transport case study from Australia. Health Promotion International 21 (4), 284–292	No																																										No
COH-04	Cohen (2017)	Ingram (2014)	Ingram M., Schachter K.A., Sabo K.M. et al. (2014) A community health worker intervention to address the social determinants of health through policy change. The Journal of Primary Prevention 35 (2), 119–123.	No																																										Yes	Role of community health workers in engaging and including knowledge of marginalised groups
COH-05	Cohen (2017)	McAndrews (2014)	McAndrews C. & Marcus J. (2014) Community-based advocacy at the intersection of public health and transportation the challenges of addressing local health impacts within a regional policy process. Journal of Planning Education and Research 34 (2), 190–202	Yes	Barrier to advocacy: Insufficient co-operation between health and other sectors that hamper efforts to advocate for policies that tackle health inequities																			Insufficient co-operation between health and other sectors that hamper efforts to advocate for policies that tackle health inequities						Insufficient co-operation between health and other sectors that hamper efforts to advocate for policies that tackle health inequities																No
COH-06	Cohen (2017)	Tsoukalas (2003)	Tsoukalas T. & Glantz S. (2003) The Duluth clean air ordinance: problem and success in fighting the tobacco industry at the local level in the 21st century. American Journal of Public Health 93 (8), 1214–122	No																																										Yes	Strong communication when collaborating with multiple stakeholders to coordinate expertise and efforts to strategically frame issues to the public and policy makers
COH-PLA-01	Cohen (2017), Plamondon (2019)	Brassolotto (2014)	Brassolotto J., Raphael D. & Baldeo N. (2014) Epistemological barriers to addressing the social determinants of health among public health professionals in Ontario, Canada: a qualitative inquiry. Critical Public Health 24 (3), 321–336	Yes	Barrier to advocacy: Perceived political nature or because of a lack of advocacy training) dampens willingness of public health professionals to advocate		Perceived political nature dampens willingness of public health professionals to advocate																											Lack of advocacy training												No
FAR-01	Farrar (2015	Roos (2010)	Roos NP, Roos LL, Brownell M, Fuller EL. Enhancing policymakers’ understanding of disparities: relevant data from an information-rich environment. Milbank Q. 2010;88(3):382-403.	No																																										Yes	Long-term relationships between researchers and policy makers
FAR-02	Farrar (2015)	Izumi (2010)	Izumi BT, Schulz AJ, Israel BA, et al. The one-pager: a practical policy advocacy tool for translating community-based partici_x0002_patory research into action. Prog Community Health Partnership. 2010;4(2):141-147.	No																																										Yes	community-based participatory research as a means of bringing the knowledge of local people, who have first hand experience of the SDH, to bear on research and promoting policy action; Networks and other structures that bring researchers and policymakers into closer working orbits
FAR-03	Farrar (2015)	Macnaughton (2013)	Macnaughton (2013) Bringing politics and evidence together: policy entrepreneurship and the conception of the At Home / Chez Soi Housing First Initiative for ad_x0002_dressing homelessness and mental illness in Canada	Yes	University administrators frown on efforts by academics to become involved in advocacy-related activities and networks; neoliberalism		University administrators frown on efforts by academics to become involved in advocacy-related activities and networks																																				neoliberalism			Yes	identify policy champions; windows of opportunity, Advocates should take advantage of these moments, not least because they quickly become closed processes involving just a few people
FAR-04	Farrar (2015)	Nelson (1992)	Nelson (1992) The development of a mental health coalition: a case study.	No																																										Yes	Policy windows can open unexpectedly as a result of closely fought elections; Sustain pressure, work with preexisting organizations
FAR-KNE-01	Farrar (2015), Kneale 2017	Orton (2011)	Orton LC, Lloyd-Williams F, Taylor-Robinson DC, Moonan M, O’Flaherty M, Capewell S. Prioritising public health: a qualitative study of decision making to reduce health inequalities. BMC Public Health. 2011;11:821.	Yes	Expert opinion: Lack of connect between cultures of evidence generation and evidence use; Gaps in what constituted as useful evidence: Decision-makers reported that evidence around the economic impacts of interventions would be useful, but that this was not always available; General: Key findings column also refer to wider barriers to decision making in relation to health inequalities (e.g promin…													Decision-makers reported that evidence around the economic impacts of interventions would be useful, but that this was not always available				Gaps in what constituted as useful evidence						Lack of connect between cultures of evidence generation and evidence use										Short term target- and outcome-led cultures of decision-making often lead to investment in "downstream" public health interventions, rather than the "upstream" approaches that are most effective at reducing inequalities	Short term target- and outcome-led cultures of decision-making often lead to investment in "downstream" public health interventions, rather than the "upstream" approaches that are most effective at reducing inequalities	the medicalisation of the public health system and the over-riding influence of “downstream” targets and outcomes						Yes	Training for health commissioners; intersectoral cooperation and action; Researchers have a vital role to play in providing the complex evidence required to compare different models of prevention and service delivery	Researchers have a vital role to play in providing the complex evidence required to compare different models of prevention and service delivery
FAR-OLI-01	Farrar (2015), Oliver (2014)	Priest (2009)	Priest (2009) Engaging policy makers in action on socially determined health inequities: developing evidence-informed cameos	No																																										Yes	Availability of research/access to research or info; Clarity/relevance/reliability of research findings; Format of research findings; Improved dissemination
FAR-PLA-01	Farrar (2015), Plamondon (2019)	Baum (2013)	Baum F, Laris P, Fisher M, Newman L, Macdougall C. “Never mind the logic, give me the numbers”: former Australian health ministers’ perspectives on the social determinants of health. Soc Sci Med. 2013;87:138	Yes	Inadvertent “policy silos,” a lack of capacity or experience in coordinating across sectors, or even an active defense by the health sector against attempts to redirect resources towards tackling the SDH; Baum delineates policymakers into civil servants and various government ministers, all with competing agendas and under pressure from different interest groups….the “right” assigns equal (or clo…																			Inadvertent “policy silos,” a lack of capacity or experience in coordinating across sectors, or even an active defense by the health sector against attempts to redirect resources towards tackling the SDH																[Pharma] has powerful professional and commercial links to established political parties directs a significant amount of funding to specific diseases, and not only crowds out arguments concerning the SDH with calls to support acute health care services or technological treatments for disease, but also may consider action to improve health equity a competitor for scarce resources; policymakers int…			The “right” assigns equal (or close to equal) agency to individuals of all backgrounds, thereby expecting them to be responsible for their own behavior and standing in the social hierarchy			Yes	stories in the press may prompt policy maker interest
HAY-OLI-01	Haynes (2018), Oliver (2014)	Wehrens (2010)	Wehrens (2010) The construction of evidence-based local health policy through partnerships: Research infrastructure, process, and context in the Rotterdam 'Healthy in the City' programme	Yes	Differences between partners in views, values and expectations; researchers as poor communicators who were too focused on methodology, and found the results inaccessible and lacking policy usefulness; Policy-maker research skills	researchers as poor communicators who were too focused on methodology			Policy-maker research skills									results inaccessible and lacking policy usefulness						Differences between partners in views, values and expectations;																						Yes	Research results were packaged using scenarios to highlight policy relevance, scientifically robust findings that were also accessible and applicable; Collaboration, Other
JAK-01	Jakobsen (2019)	Fazli (2017)	Fazli GS, Creatore MI, Matheson FI, Guilcher S, Kaufman-Shriqui V, et al. Identifying mechanisms for facilitating knowledge to action strategies targeting the built environment. BMC Public Health. 2017;17:1	No	Review only considered faciliators																																									Yes	Organisational systems and infrastructures: Access to research, Inter-organisational (External partnerships and communication channels)
KNE-01	Kneale 2017	King (2014)	King N. Making the case for sport and recreation services: the utility of social return on investment (SROI) analysis. Int J Public Sector Management. 2014;27:152–64. doi:10.1108/IJPSM-04-2013-0052.	Yes	Organisational: Organisational culture, capacity, the status of services, and administrative or political inertia; Political factors: Political influence found to disrupt established flows of evidence into of decision-making, which may impede on evidence-based policy-making																																	Organisational culture, capacity, the status of services, and administrative or political inertia;					Political factors: Political influence found to disrupt established flows of evidence into of decision-making, which may impede on evidence-based policy-making			Yes	Broad/holistic relevance of evidence: Evidence supporting broader organisational aims beyond public health alone was found to be most useful to decision-makers; Economic evidence that included evidence of impact across the remits of local authorities was most compelling; KE mechanisms: The study reports example of KE as a facilitator to evidence based decision making
KNE-02	Kneale 2017	McGill (2015)	McGill E, Egan M, Petticrew M, Mountford L, Milton S, Whitehead M, et al. Trading quality for relevance: Non-health decision-makers' use of evidence on the social determinants of health. BMJ Open. 2015;5. doi: 10.1136/ bmjopen-2014-007053.	Yes	Lack of local relevance: Academic research evidence not always viewed by decision makers to meet their needs, informing why decision-makers consult with local evidence sources beyond academic research evidence													Lack of local relevance: Academic research evidence not always viewed by decision makers to meet their needs, informing why decision-makers consult with local evidence sources beyond academic research evidence																												Yes	Type of evidence needed: Methodologically robust case studies of local innovation suggested as way of enhancing relevance of academic research evidence for decision-makers
KNE-03	Kneale 2017	Milton (2014)	Milton S, Petticrew M, Green J. Why do local authorities undertake controlled evaluations of health impact? A qualitative case study of interventions in housing. Public Health. 2014;128:1112–7. doi:10.1016/j.puhe.2014.10.009	Yes	Local evaluation evidence, while generally viewed as useful for decision making had some limitations related to timing and intended use of the evaluation													Local evaluation evidence, while generally viewed as useful for decision making had some limitations related to timing and intended use																												Yes	Transparency: When potential gains from collaborative working made clear to different stakeholders, ‘different cultures of evidence’ - while present – less likely to undermine collaborative projects between researchers and decision makers : Commitment, resources and trust necessary for successful collaborative working practices between researchers and decision makers; Forming or supporting an exi…
KNE-04	Kneale 2017	Phillips (2015)	Phillips G, Green J. Working for the public health: Politics, localism and epistemologies of practice. Sociol Health Illn. 2015;37:491–505. doi:10.1111/ 1467-9566.12214	Yes	Research evidence lacks local relevance: Research evidence not viewed by decision makers to meet their needs, informing why decision-makers consult with local evidence sources beyond academic research evidence; Transferability/generalisability: Decision-makers are keen to identify uniqueness of areas, as opposed to commonalities: ‘Philips and Green’s study... highlights how decision-makers constr…													Research evidence lacks local relevance: Transferability/generalisability: Decision-makers are keen to identify uniqueness of areas,				Research evidence not viewed by decision makers to meet their needs, informing why decision-makers consult with local evidence sources																					Political factors: Political influence found to disrupt established flows of evidence into of decision-making, which may impede on evidence-based policy-making			Yes	Political factors: Evidence aligned to the local political ideology was most useful to decision-makers
KNE-05	Kneale 2017	Willmott (2015)	Willmott M, Womack J, Hollingworth W, Campbell R. Making the case for investment in public health: experiences of Directors of Public Health in English local government. J Public Health (Oxf). 2015. doi:10.1093/pubmed/ fdv035	Yes	Flux of context within LA settings: what DsPH were making the case for shifted within short timescales; Influence of political ideology: evidence was not always required to support arguments where the case was congruent with current ideas or political ideology; Lack of evidence: Access to public health evidence was patchy, especially in demonstrating shorter term impact, savings, effects on wider…													Lack of evidence: Access to public health evidence was patchy, especially in demonstrating shorter term impact, savings, effects on wider determinants of health and benefits																					Flux of context within LA settings:				Influence of political ideology:			Yes	Flux of context within LA settings: what DsPH were making the case for shifted within short timescales; Influence of political ideology: evidence was not always required to support arguments where the case was congruent with current ideas or political ideology; Access to evidence: Evidence in general was perceived to be vital in substantiating arguments; Economic evidence: Having access to the ec…	Capabilities of researchers in conducting KE: Avoiding being too’ expert’ to not to repel professional allies;
KNE-OLI-01	Kneale 2017, Oliver (2014)	Blackman (2012)	Blackman (2012) Framing health inequalities for local intervention: comparative case studies.	Yes	Other																																									Yes	Evidence that could support broader organisational aims beyond public health alone was most useful to decision-makers; Locality of evidence; Role of economic evidence
MAS-01	Masood (2020)	Armstrong (2014)	Armstrong, R, Waters, E, Moore, L, Dobbins, M, Pettman, T, Burns, C, Swinburn, B, Anderson, L, Petticrew, M, 2014, Understanding evidence: A statewide survey to explore evidence-informed public health decision making in a local government setting, Implementation Science 9, 188	Yes	Competence (skills and expertise) in identifying and using a combination of evidence including research; Competence in translating evidence into practice; Local organisational culture; Technical infrastructure to increase access to research				Competence (skills and expertise) in identifying and using a combination of evidence including research;Competence in translating evidence into practice;							Technical infrastructure to increase access to research																				Local organisational culture;										Yes	Evidence: Internal (‘organisationally derived’) evidence was found more influential that external (e.g. ‘peer-reviewed research or policy frameworks from other contexts’), but external evidence was found more useful than internal evidence in informing decision in local government; Competence (skills and expertise) in identifying and using a combination of evidence including research; Competence i…
MAS-02	Masood (2020)	Francis (2015)	Francis, D, Turley, R, Thompson, H, Weightman, A, Waters, E, Moore, L, 2015, Supporting the needs of public health decision makers and review authors in the UK, Public Health 37, 1, 172–4	Yes	Resources (lack of): funding prevents meeting needs of decision makers																												Resources (lack of): funding prevents meeting needs of decision makers													Yes	Relevance of evidence: Reviews needs to be relevant to local context and policy & actual relevance of research to day-to-day decision making; Quality of reviews: Importance of rigorous methods for credibility; Need to refine / develop methodologies and methods used for conducting reviews. Accessibility of evidence: Communication methods that improves timeliness and uptake of review evidence
McD-01	McDonald 2017	Jardine (2004)	Jardine C, Furgal C, Garvin T, McGee T. Factors affectingthe communication and understanding of health risks innorthern aboriginal communities in Canada. Int J Psychol.2004;39(5_x0002_6):518.	No																																										No
McD-02	McDonald 2017	Pufall (2012)	Pufall EL, Jones AQ, McEwen SA, Lyall C, Peregrine AS, Edge VL. Community-derived research dissemination strategies in an Inuit Community. Int J Circumpolar Health. 2012;70:53241	No																																										Yes	Context: the importance of context for successful KT. This included attention to local cultural, social and geographical context, and target audiences; Involvement of communities: throughout research integral to successful KE.When local stakeholders involved this strengthened the process of KE. Relationships: Developing trusting partnerships with community based researchers
McD-03	McDonald 2017	Tyrrell (2006)	Tyrrell M. Making sense of contaminants: a case study ofArviat, Nunavut. Arctic. 2006;59:370_x0002_80.	No																																										Yes	Context: the importance of context for successful KT: This included attention to local cultural, social and geographical context, and target audiences
OLI-01	Oliver (2014)	Armstrong (2006)	Armstrong R, Doyle J, Lamb C, Waters E. Multi-sectoral health promotion and public health: the role of evidence. Journal of Public Health 2006;28(2):168-72	Yes	Availability of research/access to research or info; Format of research findings; Practitioner research skills ; Other											access to research or info		Availability of research		Format of research findings																										No
OLI-02	Oliver (2014)	Jennings (2012)	Jennings (2012) Evidence-Based Practice and the Use of Information in State Agency Decision Making	No																																										Yes	Availability of research/access to research or info
OLI-03	Oliver (2014)	Lavis (2001)	Lavis (2001) Barriers to employment-related healthy public policy in Canada.	Yes	Availability of research/access to research or info; Ambiguity/relevance/reliability of findings; Lack of legal support; Consumer-related barrier: importance of research findings											access to research or info		Availability of research; Ambiguity/relevanceof findings	Reliability of findings			importance of research findings																								No
OLI-04	Oliver (2014)	Smith (2012)	Smith (2012) Capturing Complex Realities - Understanding Efforts to Achieve Evidence Based Policy and Practice in Public Health	Yes	Contact with researchers/info staff; Contact with policy makers; Relationship with policy-makers																							Contact with researchers/info staff; Contact with policy makers; Relationship with policy-makers																		Yes	Relationship with policy-makers; Staff or personnel resources; Policy-maker research awareness; Policy-maker research skills; Improved dissemination; Other; importance of research findings
OLI-05	Oliver (2014)	Weitkamp (2012)	Weitkamp (2012) Evaluation by policy makers of a procedure to describe perceived landscape openness	No																																										Yes	Clarity/relevance/reliability of research findings; Format of research findings
OLI-ORT-01	Oliver (2014), Orton (2011)	Bickford (2008)	Bickford JJ, Kothari AR (2008) Research and knowledge in Ontario tobacco control networks. Can J Public Health 99(4): 297–300	Yes	Timing/opportunity; Ambiguity/relevance/reliability of findings; Other, Dissonance exists between the preference for peer-reviewed, unbiased, non-partisan knowledge to support claims and the need for fast, “real time” information; competing influences, including organisational, political and strategic factors; financial and resource constraints; Other forms of evidence (personal experience; commo…													Ambiguity/relevance of findings; Dissonance exists between the preference for peer-reviewed, unbiased, non-partisan knowledge to support claims and the need for fast, “real time” information;	Reliability of findings			Other forms of evidence (personal experience; common sense; expert opinion; stakeholder and public pressure; community views and local competition)										Timing/opportunity	financial constraints	resource constraints						competing influences, including organisational, political and strategic factors			Political factors			Yes	relationship with researchers/info staff; Continuity of employment; professional bodies; Other;
OLI-WIN-01	Oliver (2014), Wine (2017)	Jack (2010)	Jack, S. M., Brooks, S., Furgal, C. M., & Dobbins, M. (2010). Knowledge transfer and exchange processes for environmental health issues in Canadian Aboriginal communities. International Journal of Environmental Research and Public Health, 7(2), 651-674.	Yes	Costs; Availability of research/access to research or info Consumer-related barrier (privacy, choice)								Consumer related (privacy and choice)			access to research or info		Availability of research															Costs													Yes	Legal support
ORT-01	Orton (2011)	Green (2000)	Green R (2000) Epistomology, evidence and experience: evidence-based health care in the work of Accident Alliances. Sociology of Health and Illness 22(4): 453–76.	Yes	Barriers to the use of evidence included resource constraints and organisational factors.																											resource constraints	resource constraints	resource constraints		organisational factors										Yes	Professional expertise was required to interpret evidence
ORT-02	Orton (2011)	Macintyre (2001)	Macintyre S, Chalmers I, Horton R, Smith R (2001) Using evidence to inform health policy: case study. BMJ 322(7280): 222–5.	No																																										No
ORT-03	Orton (2011)	Taylor-Robinson (2008)	Taylor-Robinson DC, Milton B, Lloyd-Williams F, O’Flaherty M, Capewell S (2008) Planning ahead in public health? A qualitative study of the time horizons used in public health decision-making. BMC Public Health 8: 415	No																																										No
PLA-01	Plamondon (2019)	Baum (2010)	Baum F, Newman L, Biedrzycki K, Patterson J. Can a regional government’s social inclusion initiative contribute to the quest for health equity? HealthPromot Int. 2010;25(4):474–82.	No																																										No
PLA-02	Plamondon (2019)	Cacari-Stone (2014)	Cacari-Stone L, Wallerstein N, Garcia AP, Minkler M. The promise of community-based participatory research for health equity: a conceptualmodel for bridging evidence with policy. Am J Public Health. 2014;104(9):1615–23.	No																																										No
PLA-03	Plamondon (2019)	Knight (2014)	Knight EK. Shifting public health practice to advance health equity: recommendations from experts and community leaders. J public Heal Manag Pract. 2014;20(2):188–96	No																																										No
PLA-04	Plamondon (2019)	Raphael (2014)	Raphael D, Brassolotto J, Baldeo N. Ideological and organizational components of differing public health strategies for addressing the socialdeterminants of health. Health Promot Int. 2014;30(4):855–67.46	No																																										No
PLA-05	Plamondon (2019)	Raphael (2015)	Raphael D, Brassolotto J. Understanding action on the social determinantsof health: a critical realist analysis of in-depth interviews with staff of nine Ontario public health units. BMC Res Notes. 2015;8(105):1–14.	No																																										No
SAL-01	Salsberg (2015)	Israel (2001)	Israel, R. Lichtenstein, P. Lantz et al., “The Detroit Community-Academic Urban Research Center: development, implementation, and evaluation,” Journal of Public Health Management and Practice, vol. 7, no. 5, pp. 1–19, 2001	Study level data not reported by review																																										Study level data not reported by review
SAL-02	Salsberg (2015)	Israel (2006)	Israel, A. J. Schulz, L. Estrada-Martinez et al., “Engaging urban residents in assessing neighborhood environments and their implications for health,” Journal of Urban Health, vol. 83, no. 3, pp. 523–539, 2006.	Study level data not reported by review																																										Study level data not reported by review
SAL-03	Salsberg (2015)	Schulz (2001)	Schulz, B. A. Israel, E. A. Parker, M. Lockett, Y. Hill, and R. Wills, “The East Side Village Health Worker Partnership: integrating research with action to reduce health disparities,” Public Health Reports, vol. 116, no. 6, pp. 548–557,2001	Study level data not reported by review																																										Study level data not reported by review
SAL-04	Salsberg (2015)	Schulz (2002)	Schulz, E. A. Parker, B. A. Israel, A. Allen, M. Decarlo, and M. Lockett, “Addressing social determinants of health through community-based participatory research: the east side village health worker partnership,” Health Education and Behavior, vol. 29, no. 3, pp. 326–341, 2002.	Study level data not reported by review																																										Study level data not reported by review
SAL-WIN-01	Salsberg (2015), Wine (2017)	Israel (2005)	Israel, B. A., Parker, E. A., Rowe, Z., Salvatore, A., Minkler, M., López, J., . . . Halstead, S. (2005). Community-based participatory research: Lessons learned from the centers for children’s environmental health and disease prevention research. Environmental Health Perspectives, 113(10), 1463-1471.	Study level data not reported by Salsberg review																																										Study level data not reported by Salsberg review
SAL-WIN-02	Salsberg (2015), Wine (2017)	Minkler (2006)	Minkler, M., Vasquez, V. B., & Shepard, P. (2006). Promoting environmental health policy through community based participatory research: A case study from Harlem, New York. Journal of Urban Health, 83(1), 101-110.	Study level data not reported by Salsberg review																																										Study level data not reported by Salsberg review
SAL-WIN-03	Salsberg (2015), Wine (2017)	Minkler (2008)	Minkler, M., Vásquez, V. B., Tajik, M., & Petersen, D. (2008). Promoting environmental justice through community-based participatory research: The role of community and partnership capacity. Health Education & Behavior, 35(1), 119-137.	Study level data not reported by Salsberg review																																										Study level data not reported by Salsberg review
[truncated: 38 more columns]
